# Supplementary material for: Altered aminoacid and lipid metabolism in a rat orofacial inflammation model determined by omics approach: potential role in trigeminal sensitisation
Source: J Headache Pain. 2025 May 8;26(1):108. doi: 10.1186/s10194-025-02024-0 (PMC12063288; doi:10.1186/s10194-025-02024-0)
Supplement: Supplementary file 3 — Supplementary Table 3 [file 10194_2025_2024_MOESM3_ESM.xlsx]

## Sheet: Sheet 1
Supplementary Table 4. Raw data of trigeminal ganglia (TG) transcriptomics.
geneID	Description	EntrezID	EntrezIDs	geneName	69424	69425	69426	69427	69428	69429	69430	69431	69432	69433	69434	69435	69436	69437	69438	69439	69440	69441	69442	69443	69444	69445
ENSRNOG00000000001				AABR07013255.1	2	0	2	0	0	0	4	2	2	2	5	1	2	0	0	0	3	0	0	0	4	2
ENSRNOG00000000007	glutamate decarboxylase 1	24379	24379	Gad1	41	64	59	69	94	49	70	48	56	41	57	65	54	43	60	98	64	64	33	38	34	50
ENSRNOG00000000008	ALX homeobox 4	296511	296511	Alx4	1	3	6	1	0	1	4	5	4	1	1	4	1	6	4	1	3	1	0	2	5	1
ENSRNOG00000000009	transmembrane and coiled-coil domains 5B	366158	366158	Tmco5b	1	0	0	0	1	1	0	0	0	0	0	0	0	1	0	1	1	1	3	0	2	0
ENSRNOG00000000010	cerebellin 1 precursor	498922	498922	Cbln1	87	66	55	74	78	64	56	112	98	87	69	117	94	82	78	105	115	142	69	59	72	59
ENSRNOG00000000012	transcription factor 15	296272	296272	Tcf15	6	5	11	13	18	16	15	24	12	16	13	11	14	20	16	14	9	14	9	7	8	10
ENSRNOG00000000017	STEAP family member 1	297738	297738	Steap1	12	28	36	45	68	33	45	36	39	50	43	37	47	40	18	28	22	39	33	34	27	40
ENSRNOG00000000021				AABR07061902.1	10	5	3	1	7	7	12	7	12	16	9	10	7	8	8	4	6	8	7	5	10	9
ENSRNOG00000000024	heme binding protein 1	362454	362454	Hebp1	122	152	114	119	169	92	170	180	202	163	147	167	134	165	127	155	196	191	130	159	99	86
ENSRNOG00000000033	transmembrane and coiled-coil domain family 2	305095	305095	Tmcc2	429	355	263	256	564	361	295	544	586	514	339	384	319	451	367	292	386	403	210	268	309	286
ENSRNOG00000000034	NUAK family kinase 2	289419	289419	Nuak2	9	15	12	13	15	9	20	17	10	14	10	12	16	12	15	10	22	16	7	15	17	13
ENSRNOG00000000035	transmembrane emp24 protein transport domain containing 11	689712	689712	Tmed11	0	0	0	0	0	0	0	0	0	0	0	0	0	0	0	0	0	0	0	0	0	0
ENSRNOG00000000036	kelch domain containing 8A	305096	305096	Klhdc8a	6	6	11	6	2	3	7	21	10	6	5	16	16	15	6	5	11	12	6	10	5	6
ENSRNOG00000000040	similar to 6820428L09 protein	305101	305101	RGD1304622	7	8	11	15	17	10	5	10	13	10	8	9	7	8	7	5	14	8	10	2	11	11
ENSRNOG00000000041	solute carrier family 26 member 1	64076	64076	Slc26a1	25	27	19	29	29	33	20	41	36	21	29	34	29	28	21	22	30	33	24	31	32	22
ENSRNOG00000000042	xenotropic and polytropic retrovirus receptor 1	289424	289424	Xpr1	217	246	345	308	299	151	297	580	402	376	398	483	534	336	441	196	260	226	232	181	404	407
ENSRNOG00000000043	iduronidase, alpha-L-	360904	360904	Idua	358	299	365	348	483	387	409	361	350	422	312	318	358	417	355	242	344	294	331	380	445	339
ENSRNOG00000000044	transmembrane protein 175	305623	305623	Tmem175	766	883	930	887	1190	785	1052	1274	1071	1231	963	1113	1066	1041	953	993	1002	919	965	938	1015	958
ENSRNOG00000000047	Cd82 molecule	83628	83628	Cd82	457	425	398	413	525	380	458	642	536	514	437	538	447	517	502	539	527	507	385	470	481	396
ENSRNOG00000000048	cyclin G associated kinase	81659	81659	Gak	367	379	470	381	450	323	350	654	558	495	463	558	505	448	517	333	464	392	309	370	470	450
ENSRNOG00000000053	C-reactive protein	25419	25419	Crp	1	0	1	3	2	1	0	1	5	2	1	1	3	0	2	3	2	0	3	1	5	2
ENSRNOG00000000054	abhydrolase domain containing 8	306338	306338	Abhd8	464	483	370	378	401	292	387	586	547	400	364	504	464	426	485	381	545	381	327	453	380	299
ENSRNOG00000000055	Fc receptor-like 6	305103	305103	Fcrl6	0	0	0	0	0	0	1	0	0	0	0	0	0	0	0	0	0	0	0	0	0	0
ENSRNOG00000000060	complexin 1	64832	64832	Cplx1	17217	19667	16578	15625	20875	16561	16770	25869	24498	20708	18470	21637	18599	21649	18794	20296	24098	20089	17859	18850	17422	17355
ENSRNOG00000000062	polycomb group ring finger 3	305624	305624	Pcgf3	111	112	160	133	166	116	120	229	185	154	175	163	174	161	162	115	153	131	121	112	126	134
ENSRNOG00000000064	ATP synthase membrane subunit e	140608	140608	Atp5me	5886	6272	5552	5712	8604	5415	7560	7980	7624	9355	7250	6268	6095	6786	5544	6946	8069	8535	7863	6620	5722	5362
ENSRNOG00000000065	phosphodiesterase 6B	289878	289878	Pde6b	34	48	15	26	34	27	64	67	52	49	66	65	50	48	48	50	35	34	42	33	50	40
ENSRNOG00000000066	F-box protein 28	305105	305105	Fbxo28	328	384	509	503	624	343	542	817	520	655	637	645	693	517	559	451	391	380	435	417	548	596
ENSRNOG00000000068	protein phosphatase 2, regulatory subunit B', alpha	312754	312754	Ppp2r5a	71	73	73	69	79	36	92	97	87	66	56	80	67	72	77	67	77	75	47	54	71	70
ENSRNOG00000000070	protein Dr1-like	100910207	100910207	LOC100910207	1	0	0	1	0	0	0	1	0	0	1	0	0	0	0	0	0	1	0	0	0	1
ENSRNOG00000000073	transmembrane p24 trafficking protein 5	289883	289883	Tmed5	102	118	106	144	145	70	189	233	168	192	176	144	211	130	154	118	96	105	111	85	166	161
ENSRNOG00000000075	metal response element binding transcription factor 2	360905	360905	Mtf2	84	102	119	108	183	84	152	169	184	199	165	148	188	152	145	124	120	120	129	93	130	159
ENSRNOG00000000081	ANTXR cell adhesion molecule 2	305633	305633	Antxr2	46	63	67	51	89	30	74	115	85	87	98	92	108	74	92	62	63	59	40	46	94	59
ENSRNOG00000000082	helicase-like transcription factor	295568	295568	Hltf	271	313	367	353	540	265	490	573	479	449	474	529	460	411	390	431	435	463	403	296	380	452
ENSRNOG00000000091	mothers against decapentaplegic homolog 9	85435	85435/103691556	LOC103691556	2	1	1	0	3	2	2	5	1	3	0	4	2	2	1	1	2	0	2	0	0	3
ENSRNOG00000000095	G protein-coupled receptor 89B	362003	362003	Gpr89b	397	436	602	555	562	356	517	739	596	610	550	686	628	553	593	419	500	393	420	413	552	525
ENSRNOG00000000096	PDZ domain containing 1	65144	65144	Pdzk1	2	0	0	2	1	1	1	2	0	0	1	2	3	0	0	1	1	1	0	1	1	1
ENSRNOG00000000097	CD160 molecule			Cd160	0	0	1	0	0	1	0	0	0	0	0	0	0	0	0	0	0	0	1	0	0	0
ENSRNOG00000000098	ring finger protein 115	362002	362002	Rnf115	1400	1906	1761	1748	2479	1558	2026	2381	2196	2164	2049	2059	1948	2063	1753	2004	2249	2163	2021	1866	1756	1948
ENSRNOG00000000104	THO complex 3	290519	290519	Thoc3	297	278	291	281	391	268	285	414	323	372	328	309	327	301	292	324	322	274	260	308	315	273
ENSRNOG00000000105	complexin 2	116657	116657	Cplx2	287	272	315	253	311	203	208	445	342	321	313	387	350	297	391	154	361	226	176	175	347	325
ENSRNOG00000000108	aspartylglucosaminidase	290923	290923	Aga	522	587	626	605	977	634	835	840	893	846	755	702	702	815	716	685	780	870	742	717	754	703
ENSRNOG00000000109	fibroblast growth factor 20	66017	66017	Fgf20	0	0	2	1	2	1	3	0	0	0	1	3	1	0	2	0	3	3	1	0	3	0
ENSRNOG00000000111	coordinator of PRMT5 and differentiation stimulator	290925	290925	Coprs	705	675	682	700	1060	657	941	1014	912	1004	843	812	807	877	686	851	902	821	874	762	823	701
ENSRNOG00000000112	chromosome alignment maintaining phosphoprotein 1	306647	306647	Champ1	339	323	350	357	455	259	368	586	510	469	409	474	469	417	454	307	372	335	258	318	426	434
ENSRNOG00000000113	elaC ribonuclease Z 1	307604	307604	Elac1	26	16	30	17	29	17	17	31	29	17	24	31	17	27	34	21	18	14	15	26	20	28
ENSRNOG00000000121	phosphatidylinositol glycan anchor biosynthesis, class V	366478	366478	Pigv	107	107	118	93	136	130	102	159	171	127	130	125	138	159	140	101	146	127	107	116	138	104
ENSRNOG00000000122	adenylate kinase 2	24184	24184	Ak2	108	99	129	117	154	95	121	135	150	151	122	123	114	129	103	119	148	112	105	126	115	106
ENSRNOG00000000123	ring finger protein 19B	313806	313806	Rnf19b	309	292	277	275	314	262	252	418	403	349	334	358	296	369	331	291	366	342	235	302	292	304
ENSRNOG00000000124				AABR07065970.1	0	0	0	0	0	0	0	0	0	0	0	0	0	0	0	0	0	0	0	0	0	0
ENSRNOG00000000127	karyopherin subunit alpha 6	362607	362607	Kpna6	439	437	518	506	583	338	562	810	617	537	590	630	682	500	593	494	533	383	438	415	588	525
ENSRNOG00000000129	PHD finger protein 24	500446	500446	Phf24	346	320	558	392	432	282	313	644	384	488	459	540	573	475	545	279	314	231	309	316	563	455
ENSRNOG00000000130	DnaJ heat shock protein family (Hsp40) member B5	313811	313811	Dnajb5	197	203	204	210	222	156	177	274	261	216	214	267	237	218	218	200	268	193	203	206	232	198
ENSRNOG00000000133	thioredoxin domain containing 15	307180	307180	Txndc15	357	392	384	490	565	288	534	627	472	549	534	505	504	457	421	483	510	451	454	434	433	406
ENSRNOG00000000137	lymphocyte antigen 86	291359	291359	Ly86	37	95	50	74	102	53	130	91	71	132	101	121	98	94	73	106	148	132	115	54	133	100
ENSRNOG00000000138	GLIS family zinc finger 1	298732	298732	Glis1	7	10	4	4	6	5	3	7	4	8	4	5	7	0	3	5	8	6	6	3	9	8
ENSRNOG00000000142	plexin domain containing 2	361282	361282	Plxdc2	578	742	611	621	901	621	667	1016	935	783	804	869	698	796	793	754	806	910	523	616	666	581
ENSRNOG00000000145	phosphoinositide-3-kinase regulatory subunit 3	60664	60664	Pik3r3	47	56	82	66	65	44	86	144	77	92	73	91	119	70	107	49	65	45	53	33	81	103
ENSRNOG00000000150	DnaJ heat shock protein family (Hsp40) member C1	100360412	100360412	Dnajc1	114	110	120	120	183	123	153	165	154	158	132	132	131	152	111	133	151	186	122	124	147	127
ENSRNOG00000000151	low density lipoprotein receptor adaptor protein 1	500564	500564	Ldlrap1	2	2	0	0	0	2	1	1	1	0	1	1	1	2	1	3	1	3	0	0	3	0
ENSRNOG00000000155	component of oligomeric golgi complex 3	361073	361073	Cog3	140	160	235	235	319	185	273	368	293	307	344	290	378	294	313	176	211	216	217	159	300	318
ENSRNOG00000000156	multiple epidermal growth factor-like domains protein 6-like	65049	65049/100911486	LOC100911486	6	6	6	5	5	7	9	5	3	4	0	4	5	3	2	11	6	11	1	2	7	4
ENSRNOG00000000157	autophagy related 12	361321	361321	Atg12	1549	2009	2017	2118	2792	1620	2825	2791	2561	2830	2598	2494	2426	2575	2024	2461	2614	2312	2579	2185	2210	2252
ENSRNOG00000000158	cysteine dioxygenase type 1	81718	81718	Cdo1	841	1149	1108	1275	1864	991	1830	1800	1687	1859	1880	1814	1536	1567	1298	1715	1587	1477	1736	1343	1332	1384
ENSRNOG00000000161	CHM, Rab escort protein 1	24942	24942	Chm	218	325	404	469	614	240	650	677	450	665	661	582	653	468	499	406	397	383	466	339	436	637
ENSRNOG00000000164	lysosomal-associated membrane protein 2	24944	24944	Lamp2	3487	4320	4450	4851	8026	3786	7509	7536	6695	8393	7149	6585	6495	6097	5440	5052	5954	6716	6558	4917	5906	6451
ENSRNOG00000000165	6-phosphofructo-2-kinase/fructose-2,6-biphosphatase 1	24638	24638	Pfkfb1	8	6	4	9	22	9	15	8	17	18	14	4	10	9	9	8	16	12	12	12	8	10
ENSRNOG00000000166	apurinic/apyrimidinic endodeoxyribonuclease 2	317628	317628	Apex2	100	130	71	109	100	73	122	131	123	120	85	120	114	97	93	107	88	126	106	99	92	101
ENSRNOG00000000167	5'-aminolevulinate synthase 2	25748	25748	Alas2	328	121	91	124	802	311	267	355	806	968	301	268	105	716	309	44	101	422	188	378	242	176
ENSRNOG00000000168	glycine amidinotransferase	81660	81660	Gatm	1530	1765	2002	1936	2922	1679	1965	2941	3167	2540	2240	2442	2079	2387	2330	2000	1890	2666	1624	1609	2301	2483
ENSRNOG00000000169	spermatogenesis associated 5-like 1	691729	691729	Spata5l1	44	34	37	32	33	33	32	58	44	42	46	33	37	41	27	42	47	39	33	33	49	37
ENSRNOG00000000170	solute carrier family 30 member 4	64469	64469	Slc30a4	652	722	666	707	1124	628	1027	1117	977	1057	899	997	841	885	820	959	899	942	881	773	851	929
ENSRNOG00000000172	sulfide quinone oxidoreductase	691966	691966	Sqor	325	414	336	374	555	321	543	488	541	593	478	483	439	479	350	428	508	502	479	409	496	411
ENSRNOG00000000175	MIER family member 2	362841	362841	Mier2	66	48	61	54	67	53	40	81	49	69	49	67	63	63	69	48	59	56	28	64	54	45
ENSRNOG00000000177	phospholipid phosphatase 2	246115	246115	Plpp2	104	82	53	74	86	62	102	93	94	111	85	114	78	95	69	74	117	118	86	109	69	52
ENSRNOG00000000184	transmembrane serine protease 6	315388	315388	Tmprss6	0	2	1	1	0	0	1	0	0	0	1	0	0	1	1	1	0	0	0	0	0	0
ENSRNOG00000000185	mercaptopyruvate sulfurtransferase	192172	192172	Mpst	302	319	273	300	356	247	313	415	378	372	278	332	300	356	270	268	388	341	248	318	290	225
ENSRNOG00000000186	thiosulfate sulfurtransferase	25274	25274	Tst	283	341	237	246	379	217	400	439	408	367	286	372	322	338	309	380	451	344	314	440	326	237
ENSRNOG00000000187	colony stimulating factor 2 receptor beta common subunit	171081	171081	Csf2rb	1	4	6	4	3	3	10	7	1	6	7	3	10	5	9	6	7	8	4	2	14	9
ENSRNOG00000000190				AABR07058539.1	62	66	96	75	90	61	74	173	96	102	104	99	134	90	124	44	58	61	69	49	111	118
ENSRNOG00000000195	von Willebrand factor A domain containing 5A	301097	301097/108348048	Vwa5a	5	1	3	5	7	5	8	9	8	15	7	9	16	13	7	2	5	2	8	9	8	4
ENSRNOG00000000196	cytochrome P450, family 19, subfamily a, polypeptide 1	25147	25147	Cyp19a1	0	2	0	0	0	0	0	0	0	1	0	1	1	0	2	0	0	0	1	1	1	0
ENSRNOG00000000199	developmental pluripotency associated 5	301101	301101	Dppa5	0	0	0	0	0	0	0	0	0	0	0	0	0	0	0	0	0	0	0	0	0	0
ENSRNOG00000000201	glutathione S-transferase alpha 5	494499	494499/24422	Gsta5	0	0	0	0	1	0	0	1	0	0	0	0	1	0	0	0	0	0	0	0	0	0
ENSRNOG00000000204	synaptotagmin binding, cytoplasmic RNA interacting protein	363113	363113	Syncrip	152	138	191	172	211	137	184	248	242	211	223	225	206	211	187	175	172	152	175	147	174	176
ENSRNOG00000000219	anoctamin 10	301111	301111	Ano10	844	826	886	900	1017	757	936	1543	1192	1069	1090	1288	1299	1046	1201	759	1049	783	758	754	1106	1056
ENSRNOG00000000221	abhydrolase domain containing 5	316122	316122	Abhd5	636	695	733	815	1170	648	1013	1182	1048	1057	931	1000	951	909	800	921	893	894	789	784	804	785
ENSRNOG00000000230	lipase maturation factor 1	360495	360495	Lmf1	328	298	249	245	330	217	245	346	328	313	259	319	338	292	317	248	307	272	255	267	302	202
ENSRNOG00000000231	potassium channel tetramerization domain containing 17	300317	300317	Kctd17	550	525	458	413	418	377	393	685	656	550	465	510	507	571	543	480	612	470	341	498	444	321
ENSRNOG00000000233	glutamate metabotropic receptor 6	24419	24419	Grm6	0	1	0	1	2	1	1	0	2	0	3	0	2	1	2	2	2	2	4	0	1	3
ENSRNOG00000000236	zinc finger protein 207	303763	303763	Zfp207	2251	3122	3006	3142	4264	2077	4583	4475	3691	5056	4003	3954	3968	3885	3268	3485	3448	3377	4071	3270	3694	3789
ENSRNOG00000000237	similar to Protein Njmu-R1	303764	303764	RGD1310429	55	72	106	98	107	45	93	165	115	99	120	152	173	105	120	59	76	57	55	67	116	116
ENSRNOG00000000239	C-C motif chemokine ligand 7	287561	287561	Ccl7	43	46	66	74	89	57	101	78	75	92	102	77	86	80	66	106	109	112	102	75	102	113
ENSRNOG00000000244	coilin	50998	50998	Coil	77	110	106	124	136	88	149	141	149	133	135	138	116	129	106	144	133	140	118	112	113	115
ENSRNOG00000000245	solute carrier family 16, member 6	303772	303772	Slc16a6	64	71	92	62	85	61	56	160	113	124	105	119	109	88	120	51	52	46	80	61	83	93
ENSRNOG00000000246	archaelysin family metallopeptidase 2	360650	360650	Amz2	765	761	914	785	1040	731	786	1301	1161	1008	949	1141	1042	1088	1040	818	985	849	856	718	854	874
ENSRNOG00000000247	major facilitator superfamily domain containing 11	360667	360667	Mfsd11	646	698	704	659	870	516	748	886	788	817	754	738	745	772	623	708	729	606	724	634	696	634
ENSRNOG00000000248	serine and arginine rich splicing factor 2	494445	494445	Srsf2	1825	1915	2129	2059	2949	2112	2300	2871	2855	2324	2350	2295	2158	2643	2271	2132	2359	2179	1856	1758	2318	2255
ENSRNOG00000000249	methyltransferase like 23	287918	287918	Mettl23	109	132	127	105	179	115	181	154	166	210	173	152	146	190	141	168	142	148	167	148	143	120
ENSRNOG00000000250	arginine demethylase and lysine hydroxylase	360665	360665	Jmjd6	120	119	118	139	171	103	184	173	163	175	132	192	168	145	124	158	146	139	132	141	149	124
ENSRNOG00000000251	ST6 N-acetylgalactosaminide alpha-2,6-sialyltransferase 1	287920	287920	St6galnac1	0	0	0	0	0	0	0	0	0	0	0	0	0	0	0	0	0	0	0	0	0	0
ENSRNOG00000000252				AABR07042687.1	0	0	0	0	0	0	0	0	0	0	0	0	0	0	0	0	0	0	0	0	0	0
ENSRNOG00000000257	sphingomyelin phosphodiesterase 3	94338	94338	Smpd3	337	390	401	315	425	413	277	561	515	443	402	493	378	452	446	287	504	393	272	325	334	348
ENSRNOG00000000258	protein arginine methyltransferase 7	361402	361402	Prmt7	185	218	250	226	295	154	320	292	249	301	276	286	301	257	224	232	288	251	248	255	228	205
ENSRNOG00000000262	zinc finger protein 821			Zfp821	139	126	137	127	152	122	140	184	162	134	139	180	172	189	151	136	157	153	111	117	133	127
ENSRNOG00000000264	differentially expressed in FDCP 8 homolog	307973	307973	Def8	335	405	431	345	456	285	508	507	488	457	392	450	462	427	359	370	394	346	347	349	463	380
ENSRNOG00000000274	phytanoyl-CoA 2-hydroxylase interacting protein-like	309901	309901	Phyhipl	5752	6777	6674	6068	8072	5983	5714	10108	8936	8304	7595	8429	7475	8151	7723	7294	9070	8383	6640	6861	6814	7018
ENSRNOG00000000275	family with sequence similarity 13, member C			Fam13c	123	111	150	123	143	73	132	191	141	172	156	158	161	142	131	76	137	98	132	120	141	149
ENSRNOG00000000277	tet methylcytosine dioxygenase 1			Tet1	22	32	32	46	50	24	47	61	45	35	43	36	50	30	36	27	26	22	27	26	37	36
ENSRNOG00000000279	reticulon 4 interacting protein 1	309912	309912	Rtn4ip1	175	190	255	214	204	134	211	256	220	236	235	331	293	300	300	206	191	144	218	210	232	199
ENSRNOG00000000281	proline dehydrogenase 1	680409	680409	Prodh1	73	46	55	55	85	51	122	54	63	98	50	81	37	67	58	83	99	92	57	81	75	43
ENSRNOG00000000282	goosecoid homeobox 2	363831	363831	Gsc2	0	0	0	0	0	0	0	1	0	1	1	0	1	0	0	0	1	0	0	0	0	0
ENSRNOG00000000283	ess-2 splicing factor homolog	360741	360741	Ess2	112	151	154	147	152	118	125	205	151	140	116	130	115	134	124	145	126	124	117	113	130	119
ENSRNOG00000000288	scavenger receptor class F, member 2	287949	287949	Scarf2	67	82	62	71	63	55	76	69	87	60	61	87	84	80	75	64	93	89	59	75	51	56
ENSRNOG00000000299	forkhead box O3	294515	294515	Foxo3	99	99	125	88	96	66	78	220	123	139	105	158	144	133	168	81	83	70	69	58	135	133
ENSRNOG00000000302	sestrin 1	294518	294518	Sesn1	488	510	460	483	773	417	772	691	656	694	557	645	629	675	533	593	645	576	522	538	576	470
ENSRNOG00000000303	centrosomal protein 57-like 1	294519	294519	Cep57l1	276	356	351	369	554	327	494	500	570	551	457	431	422	488	386	457	408	464	402	372	369	402
ENSRNOG00000000304	CD164 molecule	83689	83689	Cd164	8732	11208	11099	11648	17771	9798	15581	16566	15101	16574	15613	14364	13680	12858	11144	13020	13327	14316	14709	12221	12612	13819
ENSRNOG00000000306	sphingomyelin phosphodiesterase 2	83537	83537	Smpd2	52	34	41	51	43	33	61	61	55	46	37	42	50	44	42	36	41	42	32	39	44	41
ENSRNOG00000000307	microtubule associated monooxygenase, calponin and LIM domain containing 1	294520	294520	Mical1	315	269	279	275	382	289	269	414	391	298	264	347	271	353	308	266	327	308	220	356	349	239
ENSRNOG00000000308	zinc finger and BTB domain containing 24	365590	365590	Zbtb24	87	88	99	98	152	80	124	161	102	116	116	156	115	126	99	108	118	111	98	104	118	103
ENSRNOG00000000312	FIG4 phosphoinositide 5-phosphatase	309855	309855	Fig4	1305	1551	1513	1502	2046	1270	1676	2122	1927	2009	1776	1838	1772	1864	1524	1617	1666	1675	1613	1555	1665	1596
ENSRNOG00000000314	SEC63 homolog, protein translocation regulator	309858	309858	Sec63	822	944	990	973	1301	886	1111	1426	1354	1118	1156	1292	1153	1238	1139	1118	1161	1177	936	952	1101	1123
ENSRNOG00000000316	sine oculis binding protein homolog	309860	309860	Sobp	50	40	73	57	49	48	34	103	71	76	61	91	79	76	86	41	50	38	48	33	87	55
ENSRNOG00000000320				AABR07045462.1	1	6	0	1	1	0	1	2	3	3	3	3	5	1	0	2	0	0	2	0	1	0
ENSRNOG00000000321	CD24 molecule	25145	25145	Cd24	861	967	998	962	1196	670	1046	1458	1298	1558	1469	1362	1292	1386	1388	1200	1134	1077	1139	891	1040	1040
ENSRNOG00000000322	autophagy related 5	365601	365601	Atg5	474	604	521	551	798	433	828	887	788	793	791	761	703	738	574	727	751	647	716	675	652	645
ENSRNOG00000000323	PR/SET domain 1	309871	309871	Prdm1	8	7	5	12	13	9	10	12	10	5	16	4	11	19	8	19	12	13	14	12	9	12
ENSRNOG00000000327	HECT domain and ankyrin repeat containing, E3 ubiquitin protein ligase 1	361866	361866	Hace1	473	493	497	495	734	452	667	730	684	738	725	698	671	686	576	641	665	714	591	622	645	684
ENSRNOG00000000335	erythroblast membrane-associated protein	298485	298485	Ermap	2	1	0	0	4	0	0	0	2	0	3	0	0	0	0	0	0	0	0	1	2	0
ENSRNOG00000000340	RNA transcription, translation and transport factor	302247	302247	Rtraf	3190	4328	3723	4398	6597	3684	6279	6447	5999	6700	5677	5591	5069	5554	4413	5077	5589	5543	5682	4866	4953	5292
ENSRNOG00000000341	nidogen 2	302248	302248	Nid2	615	676	661	566	963	657	653	938	915	742	686	724	664	702	692	689	760	778	588	648	783	754
ENSRNOG00000000345				AABR07064998.1	0	0	0	0	0	0	0	0	0	0	0	0	0	0	0	0	0	0	0	0	0	0
ENSRNOG00000000368	glutamate ionotropic receptor kainate type subunit 2	54257	54257	Grik2	298	351	374	357	561	303	537	590	520	528	491	457	483	444	415	414	401	364	488	354	410	433
ENSRNOG00000000373				AABR07044900.1	21	44	32	31	45	21	46	62	37	50	48	52	45	41	44	38	25	32	24	35	53	57
ENSRNOG00000000376	protein kish-B	108349010	108349010	LOC108349010	0	4	3	0	2	1	1	0	4	1	1	0	0	1	0	0	3	2	2	0	2	0
ENSRNOG00000000378				AABR07044914.1	12	16	13	18	16	6	18	25	16	19	21	21	20	17	9	6	18	8	12	11	23	20
ENSRNOG00000000383	myopalladin	309760	309760	Mypn	3	1	2	0	4	1	6	5	1	5	6	3	3	6	3	0	7	2	3	3	0	0
ENSRNOG00000000384	atonal bHLH transcription factor 7	365564	365564	Atoh7	0	1	1	0	1	0	0	0	1	0	0	0	0	0	0	0	0	0	0	0	1	0
ENSRNOG00000000386	phenazine biosynthesis-like protein domain containing 1	171564	171564	Pbld1	88	92	84	89	129	77	113	126	134	127	78	168	115	124	110	95	127	118	91	79	126	129
ENSRNOG00000000387	solute carrier family 25 member 16	361836	361836	Slc25a16	715	796	888	780	1032	749	737	1358	1153	1160	1045	1118	1026	962	1052	773	826	824	714	700	1013	1004
ENSRNOG00000000390	RUN and FYVE domain-containing protein 2-like	690777	690777	LOC100910755	0	0	0	0	0	0	0	0	0	0	0	0	0	0	0	0	0	0	0	0	0	0
ENSRNOG00000000392	Suv3 like RNA helicase	294385	294385	Supv3l1	741	928	872	785	1045	733	1044	1115	1152	1128	905	961	937	1083	812	1012	1027	953	936	887	848	820
ENSRNOG00000000394	serglycin	56782	56782	Srgn	128	126	126	143	191	156	249	196	211	237	174	179	138	206	141	182	135	179	179	144	163	152
ENSRNOG00000000395	KIF1 binding protein	606294	606294	Kif1bp	2452	3047	2616	2742	3694	2568	3089	3898	3731	3366	3119	3243	2864	3326	2823	3572	3666	3525	3084	3078	2750	2944
ENSRNOG00000000396	DExD-box helicase 50	361848	361848	Ddx50	489	575	567	642	1007	562	967	947	891	881	866	801	836	752	663	679	698	736	776	603	756	749
ENSRNOG00000000397	cell division cycle and apoptosis regulator 1	361849	361849	Ccar1	315	336	411	413	590	377	483	567	526	512	512	488	417	479	441	387	405	472	444	366	445	489
ENSRNOG00000000398	zinc finger containing ubiquitin peptidase 1	294390	294390	Zup1	105	106	131	119	170	116	138	166	179	188	107	160	163	169	147	112	122	115	139	120	148	136
ENSRNOG00000000401	G protein-coupled receptor, class C, group 6, member A	294394	294394	Gprc6a	0	0	1	0	0	0	0	0	0	0	0	0	0	1	0	0	1	0	0	0	0	0
ENSRNOG00000000405	vestigial-like family member 2	309772	309772	Vgll2	0	0	0	0	0	0	0	0	0	0	0	0	0	0	0	0	0	1	0	0	0	0
ENSRNOG00000000406	ROS proto-oncogene 1 , receptor tyrosine kinase	25346	25346	Ros1	0	1	1	1	4	2	3	4	0	0	3	0	3	1	2	2	5	3	1	5	4	3
ENSRNOG00000000407	discoidin, CUB and LCCL domain containing 1	309773	309773	Dcbld1	50	41	70	56	69	42	48	100	61	48	48	72	71	68	91	50	41	61	39	47	66	57
ENSRNOG00000000408	golgi associated PDZ and coiled-coil motif containing	309774	309774	Gopc	854	991	894	942	1263	1037	1121	1342	1416	1117	1120	1170	975	1153	1008	1293	1231	1225	1021	981	1031	1088
ENSRNOG00000000410	nephrocan	309775	309775	Nepn	11	13	6	10	11	7	7	14	14	11	12	11	6	5	16	13	13	7	17	7	7	5
ENSRNOG00000000411	NUS1 dehydrodolichyl diphosphate synthase subunit	294400	294400	Nus1	1195	1303	1408	1235	1633	1307	1298	1930	1974	1555	1526	1618	1382	1675	1470	1636	1644	1580	1256	1272	1372	1435
ENSRNOG00000000412	solute carrier family 35, member F1	502421	502421	Slc35f1	1299	1336	1266	1180	1606	1082	1216	1978	1907	1463	1466	1534	1330	1472	1425	1470	1052	1041	1179	1105	1447	1478
ENSRNOG00000000413	phospholamban	64672	64672	Pln	80	83	76	70	87	51	127	88	78	117	72	100	96	108	42	91	58	113	71	72	76	72
ENSRNOG00000000414	centrosomal protein 85-like	100365935	100365935	Cep85l	54	67	103	77	96	46	119	149	105	113	115	113	131	103	91	72	58	49	94	48	103	131
ENSRNOG00000000415	anti-silencing function 1A histone chaperone	294408	294408	Asf1a	344	398	364	374	560	370	483	569	612	573	522	498	478	498	425	455	418	456	497	405	429	474
ENSRNOG00000000417	nuclear mitotic apparatus protein 1	308870	308870	Numa1	392	381	380	345	352	398	344	530	467	438	348	479	409	459	415	301	389	305	305	335	417	338
ENSRNOG00000000418	zinc finger and BTB domain containing 12	309613	309613	Zbtb12	11	10	9	10	11	6	12	13	12	12	10	10	6	8	15	18	13	10	4	3	6	9
ENSRNOG00000000419	complement factor B			Cfb	0	0	0	0	0	0	0	0	0	0	0	0	0	0	0	0	1	0	0	0	0	0
ENSRNOG00000000420	negative elongation factor complex member E	294258	294258	Nelfe	395	481	428	438	490	354	479	645	541	538	425	532	465	548	471	511	576	517	411	518	480	422
ENSRNOG00000000421	Ski2 like RNA helicase	294260	294260	Skiv2l	127	81	106	102	105	84	82	137	115	101	106	120	106	121	123	73	104	93	69	90	117	96
ENSRNOG00000000422	decapping exoribonuclease	361799	361799	Dxo	89	77	75	90	80	80	56	121	86	105	63	94	80	95	77	67	100	73	47	72	87	56
ENSRNOG00000000423				AABR07044388.1	5	2	3	7	10	4	6	6	7	3	6	6	6	6	5	3	4	8	8	7	6	8
ENSRNOG00000000428	cytochrome P450, family 21, subfamily a, polypeptide 1	24298	24298	Cyp21a1	1	0	1	0	1	0	2	2	0	0	0	0	0	0	0	1	0	1	1	1	0	0
ENSRNOG00000000431	activating transcription factor 6 beta	406169	406169	Atf6b	325	251	220	204	233	197	170	345	294	268	190	310	253	266	301	154	225	198	146	206	284	196
ENSRNOG00000000432	FK506 binding protein-like	406168	406168	Fkbpl	184	138	184	163	254	161	193	307	230	244	219	235	210	208	211	161	188	168	161	182	221	193
ENSRNOG00000000433	proline-rich transmembrane protein 1	406167	406167	Prrt1	212	184	180	140	182	194	145	256	240	211	135	252	166	248	240	149	189	173	95	129	201	147
ENSRNOG00000000435	palmitoyl-protein thioesterase 2	54398	54398	Ppt2	159	117	140	114	135	138	114	206	185	149	141	167	141	154	182	124	148	101	103	153	139	104
ENSRNOG00000000436	EGF-like-domain, multiple 8	406166	406166	Egfl8	1192	1246	1033	1104	1492	1025	1398	1480	1579	1583	1229	1405	1141	1473	1231	1519	1222	1264	1173	1402	1201	912
ENSRNOG00000000437	1-acylglycerol-3-phosphate O-acyltransferase 1	406165	406165	Agpat1	1062	950	1079	904	1005	804	756	1409	1164	1125	976	1182	1094	1099	1106	711	975	818	606	893	1033	778
ENSRNOG00000000438	ring finger protein 5	407784	407784	Rnf5	527	597	474	504	704	441	588	707	749	622	529	691	484	555	566	598	644	489	449	615	471	365
ENSRNOG00000000439	advanced glycosylation end product-specific receptor	81722	81722	Ager	22	23	17	18	20	20	28	34	29	29	23	16	12	28	27	26	35	22	22	21	14	22
ENSRNOG00000000440	PBX homeobox 2	406164	406164	Pbx2	538	500	550	468	563	512	489	838	702	563	507	630	568	682	631	526	607	500	414	395	628	563
ENSRNOG00000000441	G-protein signaling modulator 3	406163	406163	Gpsm3	50	41	44	29	59	33	55	36	44	50	40	49	47	47	56	36	46	34	32	29	44	33
ENSRNOG00000000442	notch 4	406162	406162	Notch4	83	93	100	80	108	94	97	142	135	141	104	105	88	141	89	106	128	105	94	74	112	87
ENSRNOG00000000443	complement C4-like	103689965	103689965	LOC103689965	4	4	4	7	8	3	9	9	10	6	4	3	5	3	7	7	5	10	10	7	8	10
ENSRNOG00000000446	butyrophilin subfamily 3 member A3-like			LOC100911938	0	0	0	0	0	0	0	0	0	0	0	0	0	0	0	0	0	0	0	0	0	0
ENSRNOG00000000451	RT1 class II, locus Ba	309621	309621	RT1-Ba	286	497	581	613	786	578	1090	681	634	680	645	709	814	388	472	978	903	655	975	462	597	653
ENSRNOG00000000454	RT1 class II, locus DOb	365542	365542	RT1-DOb	3	5	4	4	6	4	13	6	5	9	10	15	11	5	11	9	8	6	6	2	4	11
ENSRNOG00000000455	transporter 2, ATP binding cassette subfamily B member	24812	24812	Tap2	0	0	0	0	0	0	0	0	0	0	0	0	0	0	0	0	0	0	0	0	0	0
ENSRNOG00000000456	proteasome subunit beta 8	24968	24968	Psmb8	11	18	19	21	31	9	46	16	21	33	31	20	11	21	24	18	29	25	30	22	35	29
ENSRNOG00000000457	transporter 1, ATP binding cassette subfamily B member	24811	24811	Tap1	70	97	63	93	95	81	98	103	117	95	73	117	73	100	96	91	146	101	71	92	84	90
ENSRNOG00000000459	proteasome subunit beta 9	24967	24967	Psmb9	27	66	52	77	51	34	93	68	53	69	51	85	60	51	35	67	93	57	39	72	59	60
ENSRNOG00000000461	bromodomain containing 2	294276	294276/108348112	Brd2	0	0	0	0	0	0	2	2	0	0	0	0	0	1	0	0	1	0	0	0	0	0
ENSRNOG00000000463	collagen type XI alpha 2 chain	294279	294279	Col11a2	42	25	15	16	38	35	17	18	31	20	25	20	13	46	32	28	26	46	20	26	28	12
ENSRNOG00000000464	retinoid X receptor beta	361801	361801	Rxrb	154	132	113	122	140	122	138	175	184	129	108	154	108	166	154	117	142	115	86	129	158	119
ENSRNOG00000000465	solute carrier family 39 member 7	294281	294281	Slc39a7	249	219	242	230	260	227	263	311	320	268	233	270	228	298	251	263	302	264	213	265	219	150
ENSRNOG00000000466	hydroxysteroid (17-beta) dehydrogenase 8	361802	361802	Hsd17b8	149	173	132	164	167	133	201	189	238	196	165	178	177	229	153	162	239	217	164	205	173	131
ENSRNOG00000000467	ring finger protein 1	309626	309626	Ring1	140	114	129	145	139	110	76	190	144	143	106	143	113	171	167	97	167	153	89	130	158	115
ENSRNOG00000000470	VPS52 GARP complex subunit	25218	25218	Vps52	225	183	226	213	235	207	208	340	253	287	218	251	271	243	302	187	205	187	150	202	241	177
ENSRNOG00000000471	Beta-1,3-galactosyltransferase 4	171079	171079	B3galt4	16	18	12	19	22	14	20	27	19	24	11	19	25	17	21	22	21	17	15	20	16	21
ENSRNOG00000000473	prefoldin subunit 6	309629	309629	Pfdn6	231	232	257	227	317	227	267	344	332	319	282	313	302	299	245	238	309	269	259	262	345	266
ENSRNOG00000000474	ral guanine nucleotide dissociation stimulator-like 2	294283	294283	Rgl2	89	91	74	73	85	76	106	108	110	91	49	92	56	101	80	68	106	89	53	81	71	65
ENSRNOG00000000476	zinc finger and BTB domain containing 22	309630	309630	Zbtb22	112	80	106	85	106	93	88	165	141	104	91	114	114	115	137	107	140	104	60	101	100	96
ENSRNOG00000000477	death-domain associated protein	140926	140926	Daxx	150	132	137	139	158	144	148	231	179	186	135	183	143	178	169	129	181	161	102	126	153	138
ENSRNOG00000000478	AA926063gene			AA926063	9	10	6	8	19	9	11	13	8	19	11	10	9	3	7	12	12	7	26	19	6	9
ENSRNOG00000000479	kinesin family member C1	294286	294286	Kifc1	17	14	11	16	9	8	16	17	14	9	10	16	13	17	6	18	17	13	12	15	11	9
ENSRNOG00000000480	PHD finger protein 1	294287	294287	Phf1	125	94	109	91	100	91	106	133	108	121	97	102	100	122	117	99	126	87	64	104	106	76
ENSRNOG00000000481	cutA divalent cation tolerance homolog	294288	294288	Cuta	1074	1192	998	1052	1395	873	1281	1410	1321	1482	1056	1185	1184	1269	1065	1225	1361	1163	1171	1326	1157	892
ENSRNOG00000000483	synaptic Ras GTPase activating protein 1	192117	192117	Syngap1	69	58	59	50	61	61	42	73	56	60	64	88	83	75	87	33	63	46	37	43	81	47
ENSRNOG00000000485	BCL2-antagonist/killer 1	116502	116502	Bak1	66	86	75	73	75	63	78	109	106	90	78	102	65	79	65	53	57	56	62	62	71	73
ENSRNOG00000000486	gametogenetin binding protein 1	494520	494520	Ggnbp1	12	5	6	13	8	8	4	7	12	8	3	7	9	12	10	9	6	8	7	6	10	9
ENSRNOG00000000487	glutamate metabotropic receptor 4	24417	24417	Grm4	89	60	62	55	70	75	43	118	71	117	91	118	90	81	104	43	62	49	51	53	97	71
ENSRNOG00000000488	high mobility group AT-hook 1	117062	117062	Hmga1	50	36	38	36	30	31	29	74	35	44	39	59	55	30	40	28	39	36	20	38	52	37
ENSRNOG00000000490	ribosomal protein S10	81773	81773	Rps10	13	18	14	20	18	8	26	21	29	24	20	23	14	22	15	24	21	33	28	17	18	18
ENSRNOG00000000491	SAM pointed domain containing ets transcription factor	689210	689210	Spdef	6	2	2	1	1	1	1	3	1	1	1	2	1	1	1	0	4	2	3	4	0	1
ENSRNOG00000000493	small nuclear ribonucleoprotein polypeptide C	361808	361808	Snrpc	96	74	129	121	23	20	69	86	79	99	95	80	77	88	64	67	79	101	72	70	150	126
ENSRNOG00000000495	UHRF1 binding protein 1	309637	309637	Uhrf1bp1	17	17	25	22	24	14	16	44	21	33	29	34	32	21	39	9	16	13	8	12	29	27
ENSRNOG00000000498	ankyrin repeat and sterile alpha motif domain containing 1A	309639	309639	Anks1a	321	284	250	272	318	278	238	364	378	304	305	316	248	367	348	269	370	309	205	324	289	303
ENSRNOG00000000499	t-complex 11	309641	309641	Tcp11	1	3	2	0	1	1	2	3	2	0	0	0	2	0	0	1	1	2	1	1	1	0
ENSRNOG00000000500	signal peptide, CUB domain and EGF like domain containing 3	294297	294297	Scube3	11	11	13	14	4	4	8	20	13	10	11	16	13	7	22	2	9	4	7	6	16	19
ENSRNOG00000000501	zinc finger protein 523	361809	361809	Zfp523	162	138	131	122	152	129	115	194	160	139	115	152	137	170	178	165	173	122	92	166	139	138
ENSRNOG00000000502	DEF6 guanine nucleotide exchange factor	309642	309642	Def6	57	56	71	46	67	48	47	82	75	63	39	50	61	71	84	51	58	61	41	47	54	48
ENSRNOG00000000503	peroxisome proliferator-activated receptor delta	25682	25682	Ppard	102	99	87	93	63	84	70	157	125	123	112	120	111	103	135	80	95	78	56	92	109	87
ENSRNOG00000000504	FA complementation group E	309643	309643	Fance	107	100	70	70	107	76	86	108	128	102	76	95	88	108	91	103	117	108	74	114	105	67
ENSRNOG00000000505	ribosomal protein L10A	301299	301299/81729	Rpl10a	110	120	98	105	11	5	84	91	96	88	82	85	68	88	64	93	94	97	103	66	127	114
ENSRNOG00000000506	TEA domain transcription factor 3	294299	294299	Tead3	32	22	19	17	22	17	19	23	19	16	17	30	16	24	20	18	31	29	11	23	19	19
ENSRNOG00000000507	tubby like protein 1	309900	309900	Tulp1	0	2	0	0	0	0	0	0	0	0	0	1	0	0	0	1	0	0	0	0	0	0
ENSRNOG00000000508	armadillo repeat containing 12	294301	294301	Armc12	0	0	2	1	5	0	4	0	0	0	2	0	1	0	3	1	0	0	0	0	1	1
ENSRNOG00000000510	colipase	25680	25680	Clps	1	7	0	1	1	3	4	5	7	4	4	3	2	2	1	7	4	4	1	3	4	3
ENSRNOG00000000511	SRSF protein kinase 1	361811	361811	Srpk1	187	179	314	231	262	174	210	387	237	241	300	305	335	249	298	164	228	185	181	168	271	302
ENSRNOG00000000512	solute carrier family 26 member 8	309646	309646	Slc26a8	100	74	93	78	69	56	67	95	77	80	72	59	59	81	90	58	102	85	52	54	83	63
ENSRNOG00000000513	mitogen activated protein kinase 14	81649	81649	Mapk14	644	640	595	552	683	578	558	922	765	694	606	723	650	747	629	627	682	705	464	561	612	585
ENSRNOG00000000515	mitogen activated protein kinase 13	29513	29513	Mapk13	6	4	3	2	4	9	7	1	6	3	2	5	4	6	5	3	4	4	8	1	2	4
ENSRNOG00000000516	peroxisomal, testis specific 1			Pxt1	0	0	0	0	0	1	0	0	0	0	0	0	0	0	0	0	0	0	0	0	0	0
ENSRNOG00000000517	potassium channel tetramerization domain containing 20	294307	294307	Kctd20	50	49	76	52	56	38	54	116	64	89	75	85	79	77	80	28	38	38	38	35	63	69
ENSRNOG00000000519	serine/threonine kinase 38	361813	361813	Stk38	100	111	128	104	114	128	111	168	146	110	118	133	137	153	114	111	97	108	95	93	125	110
ENSRNOG00000000520	serine and arginine rich splicing factor 3	361814	361814	Srsf3	1972	2479	2179	2451	3320	1853	3417	3175	3269	3145	2703	2785	2500	2830	2295	2986	2836	2711	2688	2623	2414	2538
ENSRNOG00000000521	cyclin-dependent kinase inhibitor 1A	114851	114851	Cdkn1a	30	37	23	31	27	21	36	28	53	23	26	33	22	33	33	22	32	52	16	34	27	26
ENSRNOG00000000522	copine 5	309650	309650	Cpne5	141	147	116	103	119	102	113	148	119	129	104	125	121	168	160	80	153	109	63	122	112	73
ENSRNOG00000000523	peptidylprolyl isomerase like 1	309651	309651	Ppil1	47	55	56	56	80	63	61	88	71	84	71	85	86	84	66	64	69	60	41	76	55	68
ENSRNOG00000000524	similar to GI:13385412-like protein splice form I	294311	294311	RGD735065	737	885	857	924	1006	637	1036	1469	1158	1178	953	1170	1063	1008	1020	775	1052	863	801	803	930	912
ENSRNOG00000000525	peptidase inhibitor 16	294312	294312	Pi16	23	11	14	21	28	8	46	19	37	69	22	19	22	28	23	11	25	41	11	21	15	20
ENSRNOG00000000527	mitochondrial carrier 1	294313	294313	Mtch1	2371	2387	1989	1957	2449	1903	2165	3304	2936	2499	2138	2895	2552	2717	2433	2475	3183	2478	1972	2444	2092	1886
ENSRNOG00000000528	FYVE, RhoGEF and PH domain containing 2	309653	309653	Fgd2	15	20	18	21	26	16	33	17	18	22	18	24	26	13	15	27	37	19	29	16	18	25
ENSRNOG00000000529	Pim-1 proto-oncogene, serine/threonine kinase	24649	24649	Pim1	22	21	19	18	24	16	15	29	25	19	19	27	22	21	23	16	26	16	14	22	22	18
ENSRNOG00000000531	coiled-coil domain containing 167	689755	689755	Ccdc167	43	64	71	64	79	40	85	79	79	87	67	57	57	84	64	65	78	81	84	90	50	45
ENSRNOG00000000532	cap methyltransferase 1	309656	309656	Cmtr1	584	702	590	554	581	479	498	757	723	673	529	758	612	571	663	602	707	583	402	582	600	515
ENSRNOG00000000536	MAM domain containing glycosylphosphatidylinositol anchor 1	309659	309659	Mdga1	31	37	45	49	43	24	32	78	49	65	56	67	68	48	89	34	57	27	31	22	69	40
ENSRNOG00000000540	BTB domain containing 9	294318	294318	Btbd9	87	134	117	111	123	98	102	184	136	117	120	124	130	101	128	82	113	89	100	86	132	126
ENSRNOG00000000541	glyoxalase 1	294320	294320	Glo1	2602	2976	3272	3811	5241	2987	5362	5288	4921	5955	4938	4801	4408	4636	3891	4485	4917	4462	4934	4517	4109	4054
ENSRNOG00000000542	dynein, axonemal, heavy chain 8			Dnah8	9	17	60	53	57	29	81	22	15	74	49	101	82	89	99	50	12	11	63	53	84	95
ENSRNOG00000000543	fyn-related Src family tyrosine kinase	79209	79209	Frk	10	15	16	16	22	13	51	28	32	20	17	29	26	25	27	19	29	30	14	21	20	20
ENSRNOG00000000546	5'-nucleotidase domain containing 1	294456	294456	Nt5dc1	170	216	188	211	312	196	332	304	293	310	234	263	259	252	215	215	239	259	295	254	244	266
ENSRNOG00000000547	TSPY-like 4	309828	309828	Tspyl4	841	972	1182	961	1131	728	875	1746	1221	1139	1153	1405	1400	1026	1153	851	1021	766	850	745	1161	1164
ENSRNOG00000000549	TSPY-like 1	29544	29544	Tspyl1	846	970	881	919	1231	899	921	1371	1317	1070	1012	1106	940	1086	983	1136	1245	1184	887	1062	894	1020
ENSRNOG00000000551	family with sequence similarity 241 member B	294499	294499	Fam241b	125	136	139	140	195	148	185	192	197	176	155	174	145	166	175	170	165	202	174	161	146	135
ENSRNOG00000000552	collagen type XIII alpha 1 chain	499431	499431	Col13a1	5	3	5	12	4	5	13	11	7	2	3	1	6	7	5	8	2	3	2	10	0	4
ENSRNOG00000000556	nodal growth differentiation factor	294503	294503	Nodal	0	0	0	1	0	0	1	0	0	0	0	0	0	0	0	0	0	0	0	0	0	0
ENSRNOG00000000557	pyrophosphatase (inorganic) 1	361842	361842/294504	Ppa1	3710	4353	4031	4519	6366	3825	5917	6236	5968	5914	5616	5731	5351	5771	4830	5290	5656	4968	5270	4745	4786	4773
ENSRNOG00000000559	neuropeptide FF receptor 1	64107	64107	Npffr1	1	0	1	1	0	0	0	1	0	0	1	3	0	1	1	1	0	1	0	0	2	0
ENSRNOG00000000560	leucine rich repeat containing 20	499430	499430	Lrrc20	158	146	150	144	160	115	160	199	222	198	137	239	183	186	178	167	180	132	116	154	163	119
ENSRNOG00000000561	phosphatase domain containing, paladin 1	294508	294508	Pald1	95	100	91	91	122	60	111	133	125	101	72	117	124	119	108	116	131	133	83	116	103	66
ENSRNOG00000000562	perforin 1	50669	50669	Prf1	2	9	2	2	4	5	11	4	7	9	6	6	6	8	7	9	10	7	5	3	5	6
ENSRNOG00000000563	ADAM metallopeptidase with thrombospondin type 1 motif, 14	309837	309837	Adamts14	8	7	8	6	8	12	10	6	8	5	5	14	18	7	8	14	12	10	5	6	11	9
ENSRNOG00000000564	thymus, brain and testes associated	499429	499429	Tbata	1	10	10	6	7	6	9	8	5	7	7	8	17	5	5	5	6	7	10	2	4	5
ENSRNOG00000000565	sphingosine-1-phosphate lyase 1	286896	286896	Sgpl1	876	949	821	835	1051	779	871	1212	1082	970	932	956	952	999	790	904	1020	783	789	829	941	851
ENSRNOG00000000566	pterin-4 alpha-carbinolamine dehydratase 1	29700	29700	Pcbd1	590	744	636	771	917	564	944	1066	967	1098	838	976	822	907	795	950	1050	904	961	891	796	680
ENSRNOG00000000567	unc-5 netrin receptor B	60630	60630	Unc5b	52	48	46	43	61	53	56	84	80	50	51	43	48	63	50	51	54	62	38	39	32	45
ENSRNOG00000000568	solute carrier family 29 member 3	353307	353307	Slc29a3	168	147	144	140	144	111	131	247	200	152	163	166	159	168	174	147	188	157	98	125	155	139
ENSRNOG00000000569	V-set immunoregulatory receptor	690899	690899	Vsir	158	163	111	132	140	74	168	153	122	138	114	140	144	137	117	163	161	124	109	101	117	119
ENSRNOG00000000571	prosaposin	25524	25524	Psap	18560	18055	19691	18795	23435	15903	19925	28452	23608	22402	20997	21962	22463	22619	20379	17801	20692	17253	17681	17177	19844	17904
ENSRNOG00000000572	carbohydrate sulfotransferase 3	84468	84468	Chst3	155	194	113	106	137	151	106	194	224	97	106	176	127	167	129	150	175	119	99	146	133	121
ENSRNOG00000000574				AC096404.1	12	5	5	9	4	6	11	11	12	7	8	9	17	7	13	7	14	12	6	10	11	5
ENSRNOG00000000576	anaphase promoting complex subunit 16	100360936	100360936	Anapc16	311	358	359	357	614	321	470	481	505	541	458	456	451	513	392	424	531	493	474	448	423	385
ENSRNOG00000000579	myristoylated alanine rich protein kinase C substrate	25603	25603	Marcks	1842	2066	1887	2083	3038	2089	2520	3153	3526	2761	2741	2690	2197	2810	2553	2756	3589	3276	2509	2287	2472	2738
ENSRNOG00000000580	calcium homeostasis modulator family member 4	499445	499445	Calhm4	0	2	1	0	0	1	0	0	3	0	1	0	1	2	0	0	2	2	0	0	1	0
ENSRNOG00000000581	cell division cycle 40	361859	361859	Cdc40	343	409	386	359	581	345	519	500	541	471	434	437	427	485	360	483	486	476	462	376	353	391
ENSRNOG00000000582	D-aspartate oxidase	685325	685325	Ddo	1	1	4	2	2	0	2	1	3	5	4	3	6	1	2	2	4	3	3	3	2	1
ENSRNOG00000000583	cyclin-dependent kinase 19	309804	309804	Cdk19	528	448	577	514	592	454	445	821	677	633	587	642	558	584	588	448	512	474	434	469	593	615
ENSRNOG00000000585	adenosylmethionine decarboxylase 1	81640	81640	Amd1	1918	2214	2330	2381	3276	1725	3080	3212	2825	2953	2695	2850	2619	2622	2218	2654	2634	2480	2719	2243	2351	2499
ENSRNOG00000000586	general transcription factor 3C subunit 6	361858	361858	Gtf3c6	67	93	90	95	139	79	123	129	115	109	89	100	96	102	111	109	117	109	104	93	102	96
ENSRNOG00000000587	ribosome production factor 2 homolog	294436	294436	Rpf2	215	271	303	342	414	224	386	452	404	543	448	388	400	386	315	268	344	425	372	360	296	324
ENSRNOG00000000588	solute carrier family 16 member 10	170566	170566	Slc16a10	15	24	6	14	12	13	16	17	22	12	13	23	23	12	14	17	13	23	10	11	14	10
ENSRNOG00000000589	similar to KIAA1919 protein	309809	309809	RGD1310495	5	1	5	5	11	5	3	6	6	5	5	6	12	5	4	3	5	10	4	7	6	7
ENSRNOG00000000590	Na+ dependent glucose transporter 1	337920	337920	Naglt1	3	2	3	3	8	4	2	7	3	1	3	7	9	4	2	7	1	7	3	2	8	5
ENSRNOG00000000593	REV3 like, DNA directed polymerase zeta catalytic subunit	309812	309812	Rev3l	455	582	557	538	861	454	688	860	782	644	648	688	646	668	548	633	588	601	624	445	625	720
ENSRNOG00000000595	Traf3 interacting protein 2	361857	361857	Traf3ip2	133	161	133	138	196	162	127	210	189	137	106	170	172	187	154	117	170	150	135	157	146	162
ENSRNOG00000000596	FYN proto-oncogene, Src family tyrosine kinase	25150	25150	Fyn	2108	2068	1914	1854	2306	1936	1866	2681	2622	2338	2044	2260	1866	2407	2212	2003	2589	2575	1802	2108	2084	2053
ENSRNOG00000000597	WNT1 inducible signaling pathway protein 3	499461	499461	Wisp3	2	3	1	6	9	0	5	4	7	9	3	3	4	8	3	7	8	8	11	9	4	3
ENSRNOG00000000598	tubulin, epsilon 1	361856	361856	Tube1	119	107	95	91	138	105	101	107	156	141	108	109	123	141	105	96	121	105	125	98	113	111
ENSRNOG00000000599	laminin subunit alpha 4	309816	309816	Lama4	917	923	945	938	1182	813	946	1411	1315	1013	989	1094	1037	1097	1046	869	1104	965	858	854	977	1027
ENSRNOG00000000604	histone deacetylase 2	84577	84577	Hdac2	772	856	901	852	1316	910	1085	1351	1333	1146	1088	982	983	1129	1079	962	983	1122	824	823	987	1012
ENSRNOG00000000605	heparan sulfate-glucosamine 3-sulfotransferase 5	294449	294449	Hs3st5	266	343	310	313	410	277	312	490	456	413	343	386	379	383	380	320	378	375	320	302	361	357
ENSRNOG00000000606	protocadherin related 15	690865	690865	Pcdh15	3	4	8	5	5	1	2	8	3	3	11	3	2	6	3	1	0	3	1	4	2	4
ENSRNOG00000000607	similar to RIKEN cDNA 1700049L16	502418	502418	RGD1559903	0	0	0	0	0	0	0	0	0	0	0	0	0	0	0	0	0	0	0	0	0	0
ENSRNOG00000000609	inositol polyphosphate multikinase	171458	171458	Ipmk	246	200	234	227	286	262	218	355	338	303	285	311	258	346	262	244	334	292	212	247	275	262
ENSRNOG00000000610	CDGSH iron sulfur domain 1	294362	294362	Cisd1	2084	2252	2182	2276	3185	1875	2981	3271	2985	3003	2522	2733	2683	2707	2360	2600	3074	2614	2642	2745	2323	2112
ENSRNOG00000000611	ubiquitin-conjugating enzyme E2D 1	361831	361831	Ube2d1	1199	1186	1233	1111	1474	1216	1135	1798	1668	1513	1250	1463	1380	1459	1278	1187	1381	1323	1223	1151	1246	1338
ENSRNOG00000000613	transcription factor A, mitochondrial	83474	83474	Tfam	559	686	573	618	1013	601	872	781	849	753	767	721	621	866	656	844	779	849	751	574	640	679
ENSRNOG00000000614	BicC family RNA binding protein 1	361832	361832	Bicc1	190	231	229	260	349	279	372	445	403	399	406	441	364	349	397	296	383	336	249	194	298	346
ENSRNOG00000000618	MAM domain containing glycosylphosphatidylinositol anchor 2	314180	314180	Mdga2	120	168	207	192	194	139	174	288	224	221	274	228	240	177	211	167	182	175	163	136	177	222
ENSRNOG00000000620				AABR07041078.1	0	0	0	0	1	0	0	0	0	0	0	0	0	0	0	0	0	0	0	0	0	0
ENSRNOG00000000622	histidine triad nucleotide binding protein 1	690660	690660	Hint1	1119	1480	1409	1410	1567	821	1512	1740	1822	1961	1871	1579	1318	1261	1146	1183	2149	1925	1886	1807	1134	1065
ENSRNOG00000000630				AABR07044783.1	0	0	0	0	0	0	0	0	0	0	0	0	0	0	0	0	0	1	0	0	0	0
ENSRNOG00000000632	cyclin-dependent kinase 1	54237	54237	Cdk1	61	83	52	72	97	47	59	85	86	88	76	91	86	81	48	71	78	67	63	95	44	52
ENSRNOG00000000633	Rho-related BTB domain containing 1	309722	309722	Rhobtb1	72	66	48	61	56	53	75	112	73	67	65	77	66	62	79	63	71	66	51	47	54	69
ENSRNOG00000000634	ciliary associated calcium binding coiled-coil 1	361834	361834	Cabcoco1	29	15	22	25	25	11	25	22	16	36	28	23	19	18	20	24	34	36	28	35	21	22
ENSRNOG00000000635	AT-rich interaction domain 5B	309728	309728	Arid5b	61	67	116	104	80	53	50	176	90	103	116	101	131	95	138	40	66	44	38	62	126	113
ENSRNOG00000000636	rhotekin 2	309729	309729	Rtkn2	15	4	16	11	7	7	7	24	17	10	21	15	11	9	20	5	11	26	6	7	9	17
ENSRNOG00000000638	zinc finger protein 365	499425	499425	Zfp365	617	658	641	601	697	494	619	1040	859	731	762	758	766	654	738	632	696	649	575	581	693	754
ENSRNOG00000000639	2-aminoethanethiol dioxygenase	309732	309732	Ado	17	18	18	21	27	17	20	48	36	38	33	26	31	19	37	21	21	12	16	25	27	34
ENSRNOG00000000640	early growth response 2	114090	114090	Egr2	200	203	298	288	390	230	183	339	353	282	270	295	261	338	299	200	306	287	212	238	370	315
ENSRNOG00000000641	nuclear receptor binding factor 2	58839	58839/100363472	Nrbf2	21	37	30	22	29	28	40	35	34	34	34	22	40	37	21	19	24	20	30	36	27	48
ENSRNOG00000000645	receptor accessory protein 3	294375	294375	Reep3	1226	1577	1743	1645	2490	1280	2053	2694	2645	2266	2069	2082	2046	1955	1838	1693	1594	1960	1550	1273	1940	2142
ENSRNOG00000000648	jumonji domain containing 1C	171120	171120	Jmjd1c	496	550	631	687	757	482	738	862	834	827	741	794	757	631	635	608	577	612	667	569	703	694
ENSRNOG00000000650				AABR07044838.1	0	0	0	0	0	0	0	0	0	0	0	0	0	0	0	0	0	0	0	0	0	0
ENSRNOG00000000653	nuclear receptor subfamily 5, group A, member 2	60349	60349	Nr5a2	18	12	11	16	23	23	21	38	32	12	20	28	17	31	21	13	24	24	7	19	11	13
ENSRNOG00000000655	protein tyrosine phosphatase, receptor type, C	24699	24699	Ptprc	46	68	81	78	120	61	98	64	92	124	98	106	119	55	85	82	109	116	103	42	80	105
ENSRNOG00000000657	NIMA-related kinase 7	360850	360850	Nek7	370	395	526	537	654	301	500	895	606	656	694	690	790	542	681	408	450	396	460	391	568	589
ENSRNOG00000000658	acetyl-CoA carboxylase beta	116719	116719	Acacb	59	66	44	43	61	70	45	80	75	83	36	81	51	50	52	43	65	50	50	49	65	36
ENSRNOG00000000661	HPS4, biogenesis of lysosomal organelles complex 3 subunit 2	304555	304555	Hps4	132	112	113	86	134	97	98	146	134	131	89	122	127	128	110	94	120	115	97	97	135	73
ENSRNOG00000000662	SRR1 domain containing			Srrd	40	55	50	52	76	53	54	68	58	75	45	51	47	48	55	50	66	38	33	66	61	53
ENSRNOG00000000663	tuftelin interacting protein 11	288718	288718	Tfip11	164	121	132	121	168	169	121	241	181	172	138	168	171	180	158	160	193	150	99	145	126	125
ENSRNOG00000000664	tyrosylprotein sulfotransferase 2	288719	288719	Tpst2	253	268	245	265	330	213	313	332	335	357	243	300	272	316	241	297	329	269	233	280	258	253
ENSRNOG00000000665	phosphatidylinositol transfer protein, beta	114561	114561	Pitpnb	509	682	687	679	834	573	702	1167	892	838	817	852	825	823	854	672	685	668	559	576	828	806
ENSRNOG00000000691	forkhead box N4	288736	288736	Foxn4	0	0	0	0	0	0	0	0	0	0	0	0	0	0	0	0	0	0	0	0	0	0
ENSRNOG00000000692	uracil-DNA glycosylase	304577	304577	Ung	22	34	12	25	18	19	28	30	29	23	25	19	17	21	29	17	22	18	14	18	23	26
ENSRNOG00000000693	SV2 related protein	171442	171442	Svop	152	124	232	191	165	127	121	244	197	152	176	228	214	173	190	133	162	115	104	126	185	183
ENSRNOG00000000695	slingshot protein phosphatase 1	304580	304580	Ssh1	106	105	120	109	121	84	91	238	140	134	126	175	175	130	183	67	87	75	100	80	148	145
ENSRNOG00000000697	coronin 1C	501841	501841	Coro1c	330	333	323	313	350	312	293	531	471	412	335	423	408	410	421	260	369	316	222	294	384	321
ENSRNOG00000000699	selectin P ligand	363930	363930	Selplg	6	6	14	8	7	3	15	10	7	14	7	9	12	5	8	5	13	19	11	12	15	8
ENSRNOG00000000700	transmembrane protein 119	304581	304581	Tmem119	7	11	19	10	10	8	13	9	4	10	4	12	7	24	12	10	11	12	10	9	18	14
ENSRNOG00000000701	iron-sulfur cluster assembly enzyme	288740	288740	Iscu	5080	5475	6132	6187	7986	4986	6352	7917	7343	7247	6120	7122	6573	6483	5309	6076	5917	6236	6612	5549	6225	5820
ENSRNOG00000000702	squamous cell carcinoma antigen recognized by T-cells 3	304582	304582	Sart3	209	217	164	159	257	255	198	296	301	233	212	222	179	264	238	227	269	220	172	218	192	200
ENSRNOG00000000704	chemerin chemokine-like receptor 1	60669	60669	Cmklr1	9	18	12	8	14	14	25	12	12	22	13	20	17	16	20	19	16	20	10	8	20	16
ENSRNOG00000000708	small G protein signaling modulator 1	288743	288743	Sgsm1	454	374	357	304	347	324	268	501	446	416	337	437	349	383	428	294	465	360	251	364	422	321
ENSRNOG00000000713				AABR07033045.1	0	1	2	3	4	1	4	2	3	5	1	4	5	4	7	0	4	1	3	1	4	6
ENSRNOG00000000715	POU class 1 homeobox 1	25517	25517	Pou1f1	0	0	0	1	0	0	0	0	0	1	2	1	0	0	0	0	0	0	1	0	0	0
ENSRNOG00000000716	5-hydroxytryptamine receptor 1F	60448	60448	Htr1f	8	9	15	14	30	1	21	16	12	17	17	19	10	15	8	10	4	7	17	4	11	20
ENSRNOG00000000718	CGG triplet repeat binding protein 1	288353	288353	Cggbp1	1128	1309	1237	1225	2097	1301	1568	1903	2035	1733	1695	1734	1427	1621	1466	1619	1742	2000	1365	1320	1379	1507
ENSRNOG00000000720	similar to 4930453N24Rik protein	304176	304176	MGC95208	11	18	14	17	15	15	25	31	24	18	23	34	28	18	14	11	15	15	15	24	16	17
ENSRNOG00000000723	RT1 class I, locus CE5	309607	309607	RT1-CE5	18	9	13	23	19	11	22	9	9	13	14	15	5	8	13	9	6	13	14	12	7	5
ENSRNOG00000000726	olfactory receptor 1671	294138	294138	Olr1671	0	0	0	0	0	0	0	0	0	0	0	0	0	0	0	0	0	0	0	0	0	0
ENSRNOG00000000728	chloride intracellular channel 2	294141	294141	Clic2	126	135	145	159	205	146	209	168	199	227	194	204	152	208	126	146	200	217	210	144	166	161
ENSRNOG00000000729	trimethyllysine hydroxylase, epsilon	170898	170898	Tmlhe	199	234	254	272	349	184	289	340	324	336	352	280	298	272	236	247	263	319	252	253	277	261
ENSRNOG00000000746	olfactory receptor 1695	294159	294159	Olr1695	0	0	0	0	0	0	0	0	0	0	0	0	0	0	1	0	0	0	0	0	0	0
ENSRNOG00000000747	olfactory receptor 1694	406008	406008	Olr1694	0	0	0	0	0	0	0	0	2	1	0	0	0	0	0	0	0	0	0	0	0	0
ENSRNOG00000000748				AABR07044273.1	2	3	5	5	10	5	8	4	5	10	5	7	7	4	3	6	1	2	5	7	7	9
ENSRNOG00000000749	olfactory receptor 1693	365523	365523	Olr1693	0	0	0	0	0	0	0	0	0	0	0	0	0	0	0	0	0	0	0	0	0	0
ENSRNOG00000000759	olfactory receptor 1730	408031	408031/294187	Olr1730	1	2	2	3	0	1	1	2	2	2	4	3	2	1	4	0	2	0	0	0	2	1
ENSRNOG00000000763	RT1 class Ib, locus M3, gene 1	24747	24747	RT1-M3-1	93	105	116	129	178	110	192	155	149	163	172	143	140	147	133	158	169	168	149	138	153	137
ENSRNOG00000000765	olfactory receptor 1743	294197	294197	Olr1743	0	3	3	1	1	1	0	1	3	0	2	2	4	2	0	1	1	0	1	0	1	1
ENSRNOG00000000767				AC112568.1	0	0	1	0	0	1	0	1	0	0	0	1	0	0	1	0	0	0	0	0	0	0
ENSRNOG00000000768	ubiquitin D	29168	29168	Ubd	4	6	5	8	10	14	19	6	4	23	15	24	10	22	17	23	24	13	29	10	23	17
ENSRNOG00000000774	gamma-aminobutyric acid type B receptor subunit 1	81657	81657	Gabbr1	6644	7140	6790	5975	7078	6178	5337	9632	9133	7389	6690	8238	6983	7614	7269	6172	8528	7400	5580	6109	7317	6570
ENSRNOG00000000775	myelin oligodendrocyte glycoprotein	24558	24558	Mog	4	3	3	3	7	3	7	5	1	6	1	5	5	9	1	2	6	275	11	5	6	1
ENSRNOG00000000777	RT1 class Ib, locus S3	294228	294228	RT1-S3	81	178	110	142	153	97	154	149	132	147	116	209	141	134	134	103	171	111	160	121	181	222
ENSRNOG00000000778	ZNRD1 antisense RNA 1	499401	499401	Znrd1as1	166	225	230	245	357	177	259	294	324	304	270	274	233	266	218	286	338	303	270	229	254	216
ENSRNOG00000000779	zinc ribbon domain containing 1	361784	361784	Znrd1	216	198	203	215	275	175	271	286	283	291	235	244	213	255	195	250	242	253	278	247	202	172
ENSRNOG00000000780	protein phosphatase 1, regulatory (inhibitor) subunit 11	294207	294207	Ppp1r11	1500	1707	1545	1572	1738	1336	1531	2605	2296	1951	1589	1896	1750	1830	1668	1486	2225	1810	1366	1671	1719	1485
ENSRNOG00000000781	ring finger protein 39	171387	171387	Rnf39	14	4	13	9	13	11	19	6	10	10	9	13	8	6	9	7	12	11	9	9	15	13
ENSRNOG00000000782	tripartite motif-containing 10	294210	294210	Trim10	3	3	2	4	6	1	1	5	3	10	0	2	1	2	2	0	1	2	2	0	5	5
ENSRNOG00000000783	tripartite motif-containing 40	365528	365528	Trim40	0	0	0	0	0	0	0	0	0	0	0	0	0	0	0	0	0	0	0	0	0	0
ENSRNOG00000000785	tripartite motif-containing 39	309591	309591	Trim39	142	167	154	146	201	156	149	196	208	192	181	176	168	179	136	167	194	189	171	164	159	162
ENSRNOG00000000786	ribonuclease P/MRP subunit p21	406230	406230	Rpp21	553	670	476	552	646	400	724	684	704	789	624	679	555	669	509	633	785	694	608	698	563	453
ENSRNOG00000000787				AABR07044364.1	0	1	1	0	2	5	4	1	0	3	3	1	2	3	1	1	1	4	0	0	3	8
ENSRNOG00000000795	RT1 class Ib, locus N3	24750	24750	RT1-N3	35	36	23	25	45	30	58	54	55	40	46	59	41	50	31	39	69	54	40	37	42	46
ENSRNOG00000000796	RAN binding protein 2	294429	294429	Ranbp2	1258	1367	1661	1670	2562	1325	2283	2368	2183	2100	2149	2142	1982	1799	1636	1801	1839	1869	1903	1483	1934	2154
ENSRNOG00000000798	G protein nucleolar 1	309593	309593	Gnl1	175	142	124	148	158	134	139	236	233	174	138	224	143	152	175	137	200	128	82	144	184	129
ENSRNOG00000000799	ATP binding cassette subfamily F member 1	85493	85493	Abcf1	486	505	519	475	571	427	521	788	713	584	518	627	534	606	566	478	696	570	372	484	559	443
ENSRNOG00000000800	mannosidase, alpha, class 1A, member 1	294410	294410	Man1a1	267	391	288	322	430	301	467	549	500	539	507	506	435	415	409	411	402	446	364	291	473	486
ENSRNOG00000000801	male-specific lethal 3-like 2 (Drosophila)	309790	309790	Msl3l2	57	66	39	49	65	45	52	85	88	57	65	67	48	58	70	57	81	60	46	51	50	44
ENSRNOG00000000802	TBC1 domain family, member 32	100359595	100359595	Tbc1d32	83	71	89	102	134	84	144	156	99	164	146	150	126	112	121	86	101	100	110	89	121	140
ENSRNOG00000000804	mitochondrial ribosomal protein S18B	294230	294230	Mrps18b	1159	1203	1097	1090	1563	947	1415	1635	1369	1671	1374	1397	1277	1579	1248	1384	1334	1224	1197	1457	1268	1183
ENSRNOG00000000805	gap junction protein, alpha 1	24392	24392	Gja1	362	462	480	484	506	258	1518	864	718	821	638	604	595	648	551	337	505	753	409	384	579	572
ENSRNOG00000000808	heat shock transcription factor 2	64441	64441	Hsf2	1344	1635	1603	1673	2543	1439	2303	2581	2362	2379	2255	2132	2077	2166	1926	2051	2170	2139	2082	1878	1956	2208
ENSRNOG00000000809	alpha tubulin acetyltransferase 1	361789	361789	Atat1	373	301	340	298	364	306	246	381	368	384	308	338	292	373	322	251	294	271	277	264	269	267
ENSRNOG00000000811	cAMP-dependent protein kinase inhibitor beta	24678	24678	Pkib	325	406	466	417	732	544	508	747	634	635	620	525	543	623	485	416	468	490	509	509	520	548
ENSRNOG00000000812	hypothetical protein MGC:15854	294231	294231	RGD1302996	1385	1461	1406	1165	1629	1207	1203	1834	1609	1654	1351	1618	1462	1640	1403	1334	1554	1283	1317	1441	1405	1197
ENSRNOG00000000814	fatty acid binding protein 7	80841	80841	Fabp7	535	715	497	556	1311	642	1329	1215	1250	1451	1387	1346	1343	1285	999	1156	1375	1518	1590	1278	890	1056
ENSRNOG00000000815	sphingomyelin phosphodiesterase, acid-like 3A	294422	294422	Smpdl3a	638	754	643	675	1233	636	1371	1403	1148	1482	1193	1193	1182	1063	945	1059	1022	1082	1595	995	870	1018
ENSRNOG00000000816	protein phosphatase 1, regulatory subunit 18	361790	361790	Ppp1r18	332	372	298	291	338	318	304	433	399	384	303	377	301	349	313	374	440	320	254	378	266	270
ENSRNOG00000000818	nurim	361791	361791	Nrm	54	83	50	62	84	60	61	83	65	77	69	74	60	73	62	55	61	62	55	48	69	53
ENSRNOG00000000823	GRIP and coiled-coil domain containing 2	309798	309798	Gcc2	801	1026	1034	1133	1547	844	1518	1548	1366	1468	1301	1292	1210	1228	1105	1233	1262	1168	1232	1040	1233	1271
ENSRNOG00000000824	dermatan sulfate epimerase	365583	365583	Dse	147	190	182	211	272	153	296	239	254	254	253	281	247	228	208	236	257	253	219	156	245	222
ENSRNOG00000000825	calcium homeostasis modulator family member 5	294431	294431	Calhm5	65	117	104	100	158	113	166	179	187	180	149	154	139	169	140	117	179	157	161	134	112	129
ENSRNOG00000000826	flotillin 1	64665	64665	Flot1	1081	1093	1005	1100	1298	1056	1092	1564	1480	1265	1120	1343	1185	1363	1188	1010	1568	1181	915	1237	946	806
ENSRNOG00000000827	immediate early response 3	294235	294235	Ier3	145	130	132	149	178	123	209	190	198	188	159	202	184	217	164	153	173	149	141	155	134	126
ENSRNOG00000000831	general transcription factor 2H subunit 4	294236	294236	Gtf2h4	109	128	126	124	128	117	131	208	164	135	142	143	167	145	146	111	194	145	136	126	146	139
ENSRNOG00000000833	valyl-tRNA synthetase 2, mitochondrial	309596	309596	Vars2	58	62	45	42	51	49	28	87	44	59	41	60	47	61	64	43	54	66	29	51	46	48
ENSRNOG00000000836	lymphotoxin beta	103694381	103694381	Ltb	0	0	0	0	0	0	0	0	0	0	0	0	0	0	0	0	0	0	0	0	0	0
ENSRNOG00000000837	tumor necrosis factor	103694380	103694380	Tnf	0	0	0	0	0	0	0	0	0	0	0	0	0	0	0	0	0	0	0	0	0	0
ENSRNOG00000000838	lymphotoxin alpha	25008	25008	Lta	0	0	0	0	0	1	0	0	0	0	0	0	0	0	0	0	0	0	0	0	0	0
ENSRNOG00000000839	NFKB inhibitor like 1	361794	361794	Nfkbil1	40	29	35	30	37	26	21	47	44	38	26	43	36	40	38	27	43	50	34	38	27	24
ENSRNOG00000000840	ATPase H+ transporting V1 subunit G2	368044	368044	Atp6v1g2	4485	5052	5124	4963	6566	4408	5096	6891	6212	6690	5457	5679	5412	6420	5187	5637	6161	5346	5470	5754	5251	5008
ENSRNOG00000000841	DExD-box helicase 39B	114612	114612	Ddx39b	1851	1860	1762	1655	2167	1670	1840	2222	2109	2180	1773	1920	1777	2314	1791	1814	1864	1873	1542	1679	1921	1684
ENSRNOG00000000842	dimethylarginine dimethylaminohydrolase 2	294239	294239	Ddah2	261	238	201	224	220	187	230	329	325	259	186	266	240	289	257	243	312	279	167	244	266	190
ENSRNOG00000000843	lymphocyte antigen 6 family member G6C	294241	294241	Ly6g6c	7	8	2	6	11	6	19	4	6	9	9	8	7	13	5	7	5	13	5	11	3	4
ENSRNOG00000000844	lymphocyte antigen 6 family member G6D	415062	415062	Ly6g6d	14	11	5	16	32	20	22	16	19	12	15	18	14	15	12	19	6	1	6	17	4	3
ENSRNOG00000000846	lymphocyte antigen 6 family member G5C	294245	294245	Ly6g5c	0	0	0	0	0	0	0	0	0	0	0	0	0	0	0	0	0	0	0	0	0	0
ENSRNOG00000000847	casein kinase 2 beta	81650	81650	Csnk2b	1796	1708	1717	1558	1968	1461	1635	2374	1909	2219	1774	1919	1948	1874	1880	1544	1937	1642	1709	1921	1817	1503
ENSRNOG00000000848	G patch domain and ankyrin repeats 1	415064	415064	Gpank1	152	127	119	93	151	120	111	192	154	144	129	144	166	144	123	127	150	121	126	147	113	118
ENSRNOG00000000850	apolipoprotein M	55939	55939	Apom	14	14	10	13	9	8	11	10	14	6	8	12	7	11	4	6	16	13	7	16	6	5
ENSRNOG00000000851	BCL2-associated athanogene 6	94342	94342	Bag6	883	816	745	630	837	805	593	1044	1003	826	651	824	689	870	719	696	928	833	551	803	719	615
ENSRNOG00000000852	proline-rich coiled-coil 2A	294250	294250	Prrc2a	577	451	427	341	342	371	289	736	530	500	398	567	507	497	573	243	418	334	208	305	577	442
ENSRNOG00000000853	allograft inflammatory factor 1	29427	29427	Aif1	196	282	256	335	331	218	545	253	295	442	367	409	376	282	263	397	480	410	473	250	314	382
ENSRNOG00000000854	natural cytotoxicity triggering receptor 3	294251	294251	Ncr3	1	1	0	0	1	0	5	2	7	7	0	1	2	1	0	3	6	3	3	7	3	2
ENSRNOG00000000855	leukocyte specific transcript 1	64569	64569	Lst1	7	10	15	8	16	6	18	7	6	17	9	11	8	9	13	12	18	14	18	16	6	9
ENSRNOG00000000857	mutS homolog 5	294252	294252	Msh5	22	20	14	27	13	13	17	22	30	32	18	27	20	27	19	14	32	17	11	18	30	14
ENSRNOG00000000858	suppressor APC domain containing 1	406170	406170	Sapcd1	72	52	39	54	69	57	69	65	69	81	54	66	46	82	53	73	75	83	50	57	60	40
ENSRNOG00000000860	von Willebrand factor A domain containing 7	309611	309611	Vwa7	357	329	351	342	354	315	253	564	455	489	370	492	443	334	422	254	356	235	242	296	438	307
ENSRNOG00000000861	Zic family member 3	367944	367944	Zic3	0	0	0	0	0	0	4	0	0	0	0	0	0	0	1	0	0	4	1	0	0	0
ENSRNOG00000000866	RNA binding motif protein, X-linked	302855	302855	Rbmx	321	343	382	369	497	312	451	588	531	509	432	477	475	454	445	359	422	351	363	335	468	454
ENSRNOG00000000867	valyl-tRNA synthetase	25009	25009	Vars	483	484	377	397	513	427	356	563	566	492	384	447	369	457	405	461	536	405	361	514	451	313
ENSRNOG00000000869	Rac/Cdc42 guanine nucleotide exchange factor 6	363509	363509	Arhgef6	147	166	237	189	234	141	209	324	230	302	248	240	294	215	232	130	172	147	206	179	249	274
ENSRNOG00000000871	CD40 ligand	84349	84349	Cd40lg	0	0	0	0	0	0	0	0	0	0	0	0	1	0	0	0	1	1	0	1	1	0
ENSRNOG00000000873	bombesin receptor subtype 3	260319	260319	Brs3	1	3	0	1	3	2	2	3	3	3	0	1	3	2	3	1	0	3	3	0	0	5
ENSRNOG00000000875	four and a half LIM domains 1	25177	25177	Fhl1	1226	1578	1360	1383	1925	1178	1844	2087	1909	2058	1809	1895	1893	1941	1536	1847	2046	1845	1794	1672	1650	1658
ENSRNOG00000000878	solute carrier family 44, member 4	294255	294255	Slc44a4	17	12	8	9	6	3	23	16	14	15	16	11	19	19	15	11	32	25	14	10	18	26
ENSRNOG00000000879	solute carrier family 9 member A6	302863	302863	Slc9a6	2666	2998	3032	2919	4052	2898	3615	4658	4448	3585	3693	4017	3583	3796	3310	3740	4092	3677	3255	3001	3213	3526
ENSRNOG00000000881	membrane magnesium transporter 1	302864	302864	Mmgt1	2189	2717	3182	3193	4191	2163	3486	4525	3929	3941	4252	3958	3859	3361	3367	3270	3089	2955	3464	2545	3261	3676
ENSRNOG00000000885	autism susceptibility candidate 2	100362819	100362819	Auts2	69	46	61	39	59	48	36	94	58	89	66	70	59	54	60	29	47	38	23	33	81	72
ENSRNOG00000000886	calneuron 1	363909	363909	Caln1	0	0	4	3	3	1	4	4	1	2	3	5	4	3	0	0	5	2	0	1	1	1
ENSRNOG00000000887				AABR07035098.1	47	67	67	76	111	67	110	110	94	96	107	85	87	85	78	82	83	89	90	76	76	84
ENSRNOG00000000888	SBDS, ribosome maturation factor	288615	288615	Sbds	677	664	821	826	1231	694	992	1286	1149	1212	1044	1120	1151	1139	1112	873	921	880	810	730	887	1023
ENSRNOG00000000889				AABR07011057.1	5	2	4	3	3	0	1	2	1	2	1	3	3	2	1	2	2	3	2	1	3	0
ENSRNOG00000000891				AABR07035107.1	112	116	149	142	201	118	193	203	191	209	199	162	149	150	133	145	149	146	179	119	173	177
ENSRNOG00000000893	transmembrane protein 248	288616	288616	Tmem248	715	744	730	634	861	643	736	1032	930	923	740	814	743	846	715	766	843	766	810	855	803	765
ENSRNOG00000000894	FRY microtubule binding protein	304244	304244	Fry	616	617	840	687	734	540	542	1395	863	1023	935	1092	1206	796	1112	497	757	504	544	582	1073	1015
ENSRNOG00000000895	RAB guanine nucleotide exchange factor 1	360797	360797	Rabgef1	484	491	524	511	656	405	608	877	668	610	575	658	649	639	572	568	610	547	527	549	614	623
ENSRNOG00000000896				AABR07070892.1	4	7	9	5	14	2	6	15	7	6	16	6	7	9	6	9	6	14	11	5	4	10
ENSRNOG00000000897	relaxin family peptide receptor 2	363866	363866	Rxfp2	1	2	2	7	2	3	8	4	5	5	7	11	11	9	4	4	4	5	6	6	5	6
ENSRNOG00000000900	tyrosylprotein sulfotransferase 1	288617	288617	Tpst1	378	351	383	359	469	362	371	502	449	421	427	438	387	444	369	341	457	388	324	373	360	360
ENSRNOG00000000901	CGRP receptor component	114205	114205	Crcp	318	451	358	401	599	356	608	566	566	610	531	535	510	598	433	555	564	549	531	439	465	450
ENSRNOG00000000902	heat shock protein family H (Hsp110) member 1	288444	288444	Hsph1	2940	3277	3237	3046	4436	3274	2923	4523	4273	3670	3587	4077	3740	3732	3491	3197	3672	3135	2966	2928	2896	2845
ENSRNOG00000000903	argininosuccinate lyase	59085	59085	Asl	260	236	208	239	350	223	334	342	395	379	295	275	285	251	222	358	324	317	284	331	255	266
ENSRNOG00000000904	WD40 repeat domain 95			Wdr95	0	0	1	3	6	1	3	0	1	4	6	4	5	7	3	3	13	4	8	12	1	6
ENSRNOG00000000905	testis expressed 26	498133	498133	Tex26	21	23	11	18	29	22	25	24	31	21	21	17	13	18	13	10	21	13	20	11	15	15
ENSRNOG00000000906	mesenteric estrogen-dependent adipogenesis	360757	360757	Medag	109	135	103	106	140	91	126	195	183	170	147	162	154	140	125	114	171	133	139	140	134	123
ENSRNOG00000000907	arachidonate 5-lipoxygenase activating protein	29624	29624	Alox5ap	56	101	103	106	141	92	97	122	120	153	118	121	124	134	123	138	153	109	127	122	115	115
ENSRNOG00000000909	ubiquitin specific peptidase like 1	288447	288447	Uspl1	323	415	353	367	473	307	511	481	490	424	405	439	484	463	388	445	479	361	389	337	407	402
ENSRNOG00000000913	glucuronidase, beta	24434	24434	Gusb	84	97	94	88	114	80	151	126	132	111	82	116	109	131	102	98	115	121	83	107	98	82
ENSRNOG00000000916	katanin p60 ATPase-containing subunit A-like 1-like	288449	288449/100910196/103690050	LOC100910196	0	0	0	0	0	0	0	0	0	0	0	0	0	0	0	0	0	0	0	0	0	0
ENSRNOG00000000917	nuclear protein 2, transcriptional regulator	360799	360799	Nupr2	83	103	87	106	118	78	113	128	141	168	107	97	93	93	88	110	121	111	108	107	74	56
ENSRNOG00000000918	zinc finger, BED-type containing 5	288622	288622	Zbed5	93	117	101	104	123	91	98	185	158	147	119	142	131	110	131	119	199	120	122	158	81	67
ENSRNOG00000000920	phosphorylase kinase catalytic subunit gamma 1	29353	29353	Phkg1	0	0	1	0	0	1	2	0	2	0	0	0	2	1	0	0	3	3	1	1	0	0
ENSRNOG00000000921	ubiquitin-like 3	363869	363869	Ubl3	2961	3146	3291	3032	4660	3463	3316	5581	5269	4358	4042	4596	3875	4091	4209	3735	4510	4425	3177	3393	3735	4182
ENSRNOG00000000922	sulfatase modifying factor 2	360800	360800	Sumf2	91	91	76	92	159	105	155	135	133	126	104	127	137	126	106	119	131	123	116	96	107	120
ENSRNOG00000000923	chaperonin containing TCP1 subunit 6A	288620	288620	Cct6a	855	816	1035	1110	1513	829	1423	1664	1533	1440	1416	1302	1374	1245	1172	1015	1144	1027	1142	905	1151	1289
ENSRNOG00000000924	solute carrier family 7 member 1	25648	25648	Slc7a1	843	797	868	728	932	761	647	1215	1240	901	858	1075	990	897	881	767	906	782	658	780	894	874
ENSRNOG00000000925	phosphoserine phosphatase	304429	304429	Psph	326	388	316	379	539	325	554	517	562	540	479	445	404	510	386	441	454	450	448	436	445	450
ENSRNOG00000000926	mitochondrial ribosomal protein S17	288621	288621	Mrps17	710	939	799	873	1180	689	1131	1187	1211	1279	949	984	928	1040	796	941	1065	1014	981	936	849	903
ENSRNOG00000000931	splicing factor SWAP	304431	304431	Sfswap	412	317	291	293	370	334	269	385	347	397	298	309	256	388	288	284	307	343	273	283	313	271
ENSRNOG00000000934	piwi-like RNA-mediated gene silencing 1	363912	363912	Piwil1	2	1	0	0	1	0	2	1	0	2	1	1	1	3	1	3	2	2	1	1	0	1
ENSRNOG00000000936	syntaxin 2	25130	25130	Stx2	876	867	865	798	1145	840	909	1099	977	1032	898	926	859	1104	929	888	1108	920	773	969	896	765
ENSRNOG00000000937	solute carrier family 46, member 3	288454	288454	Slc46a3	242	309	281	269	372	203	348	375	334	295	293	316	271	238	231	334	287	259	297	261	379	313
ENSRNOG00000000938	RAN, member RAS oncogene family	84509	84509	Ran	6011	6710	7365	7673	11393	6367	10404	10514	9214	11002	9657	8010	9041	9938	7474	9241	8588	8509	9190	8459	7929	8584
ENSRNOG00000000940	FMS-related tyrosine kinase 1	54251	54251	Flt1	116	103	123	100	119	109	120	232	176	159	192	178	151	214	180	91	102	92	71	103	133	166
ENSRNOG00000000942	poly(A) specific ribonuclease subunit PAN3	360760	360760	Pan3	96	120	154	132	159	104	158	230	214	221	177	161	199	148	167	79	115	98	100	72	157	157
ENSRNOG00000000943				AC136867.1	16	31	31	25	56	29	51	42	40	44	41	32	37	41	46	33	40	41	41	33	45	27
ENSRNOG00000000952	GS homeobox 1	288457	288457	Gsx1	0	0	0	0	0	0	0	0	0	0	0	0	0	0	0	0	0	0	0	0	0	0
ENSRNOG00000000954	RNA polymerase I and III subunit D	360762	360762	Polr1d	755	856	723	770	1133	690	1090	1072	999	1047	913	945	884	1105	942	890	967	851	831	835	931	900
ENSRNOG00000000955	ligand of numb-protein X 2	360761	360761	Lnx2	192	218	171	158	213	200	194	235	213	221	174	245	215	230	195	176	222	170	126	168	196	183
ENSRNOG00000000956	RAS-like family 11 member A	304268	304268	Rasl11a	28	34	33	29	36	27	39	47	33	42	41	55	40	22	28	26	45	29	13	26	32	16
ENSRNOG00000000957	ribosomal protein L21	79449	79449	Rpl21	101	114	135	119	191	110	197	171	187	218	182	194	120	141	145	162	177	189	150	136	121	112
ENSRNOG00000000958				AABR07055943.1	10	6	12	13	15	7	14	19	13	13	8	8	7	10	15	4	8	5	13	7	16	7
ENSRNOG00000000961	glycosyltransferase 1 domain containing 1	304445	304445	Glt1d1	41	39	41	33	34	34	34	50	68	59	59	74	71	64	54	39	46	41	43	59	39	42
ENSRNOG00000000962	solute carrier family 15 member 4	246280	246280	Slc15a4	229	262	240	237	305	245	286	402	322	282	288	302	303	349	300	249	258	256	224	242	280	247
ENSRNOG00000000963	transmembrane protein 132C	363915	363915	Tmem132c	187	167	198	188	206	145	173	323	280	209	190	283	251	190	247	176	202	162	150	179	225	192
ENSRNOG00000000964	FSHD region 1-like 1	689484	689484	AABR07036087.1	2	5	4	3	13	6	7	7	7	6	7	2	5	6	3	5	3	7	8	10	7	5
ENSRNOG00000000967	acetoacetyl-CoA synthetase	65984	65984	Aacs	782	827	760	764	1042	728	922	1072	1058	1041	825	872	874	989	879	905	931	879	709	889	815	718
ENSRNOG00000000968	ring finger protein 6	304271	304271	Rnf6	196	257	272	253	331	196	262	381	309	283	306	338	351	236	274	243	259	204	197	213	289	270
ENSRNOG00000000969	cytochrome P450, family 3, subfamily a, polypeptide 18	252931	252931	Cyp3a18	0	0	0	0	0	0	0	0	0	0	0	0	0	0	0	0	0	0	0	0	0	0
ENSRNOG00000000973	testis expressed 45	498129	498129	Tex45	0	0	0	0	0	0	0	0	0	0	0	0	0	0	1	0	0	0	0	0	0	0
ENSRNOG00000000974	zinc finger protein 358	360754	360754	Zfp358	131	109	102	83	94	77	82	171	135	116	92	133	97	121	104	87	109	97	89	87	91	78
ENSRNOG00000000975	mucolipin 1	288371	288371	Mcoln1	933	970	976	856	1118	964	979	1327	1258	1118	945	1047	1015	1218	1056	1012	1181	1021	912	991	1013	945
ENSRNOG00000000977	patatin-like phospholipase domain containing 6	360753	360753	Pnpla6	261	263	303	269	271	236	226	464	352	355	276	417	370	359	366	217	303	224	223	266	367	293
ENSRNOG00000000978				AABR07035374.1	0	0	0	0	0	0	0	0	0	0	0	0	0	0	0	0	0	0	0	0	0	0
ENSRNOG00000000979	Bri3 binding protein	498176	498176	Bri3bp	26	18	24	30	17	20	26	29	29	31	25	29	22	26	27	25	31	33	17	21	19	24
ENSRNOG00000000981	scavenger receptor class B, member 1	25073	25073	Scarb1	238	250	278	222	260	176	247	333	295	348	285	301	334	379	355	271	287	188	199	234	286	242
ENSRNOG00000000983	zinc finger protein 394	252860	252860	Zfp394	145	194	144	146	172	122	152	233	207	198	141	195	151	164	175	123	205	171	124	176	150	140
ENSRNOG00000000985	cleavage and polyadenylation specific factor 4	304277	304277/100360200	Cpsf4	20	19	24	14	25	6	18	27	24	23	20	32	16	20	16	22	17	26	11	13	20	18
ENSRNOG00000000986	calmodulin regulated spectrin-associated protein family, member 3	689074	689074	Camsap3	194	170	146	132	144	140	115	234	177	171	124	172	156	162	172	151	234	159	143	193	143	97
ENSRNOG00000000987	pentatricopeptide repeat domain 1	304278	304278	Ptcd1	201	206	198	183	250	154	222	271	255	229	212	257	190	241	165	209	256	202	188	223	172	178
ENSRNOG00000000988	XPA binding protein 2	245976	245976	Xab2	451	379	418	357	511	366	449	575	514	413	405	478	418	456	412	397	480	453	361	419	364	349
ENSRNOG00000000989	BUD31 homolog	89819	89819	Bud31	1735	1984	2007	2145	3346	1894	3144	2871	2795	3095	2618	2282	2159	2553	1938	2696	2641	2635	2924	2230	2154	2208
ENSRNOG00000000990	PDGFA associated protein 1	64527	64527	Pdap1	821	785	978	869	1140	841	848	1245	1151	1168	1100	1056	1000	1181	1031	859	979	997	856	815	930	892
ENSRNOG00000000991	actin related protein 2/3 complex, subunit 1B	54227	54227	Arpc1b	341	363	384	391	510	285	515	502	516	476	355	425	444	402	400	434	457	420	331	359	376	298
ENSRNOG00000000993	Purkinje cell protein 2	304195	304195	Pcp2	0	0	0	0	0	0	0	0	0	0	0	0	0	0	0	0	0	0	0	0	0	0
ENSRNOG00000000994	syntaxin binding protein 2	81804	81804	Stxbp2	26	20	20	18	40	29	25	26	37	32	23	25	31	28	14	19	22	28	26	22	19	27
ENSRNOG00000000996	actin related protein 2/3 complex, subunit 1A	81824	81824	Arpc1a	5271	5784	5554	5765	8844	5602	6882	7558	8019	8532	7324	7288	6133	7904	6193	6819	7149	8003	6308	6035	6119	6403
ENSRNOG00000000999	SMAD specific E3 ubiquitin protein ligase 1	690516	690516	Smurf1	384	364	358	321	483	381	350	505	503	393	352	426	350	440	413	445	469	426	327	371	364	320
ENSRNOG00000001001	resistin	246250	246250	Retn	0	0	0	0	0	0	0	1	1	0	0	1	0	0	0	0	0	0	0	0	0	0
ENSRNOG00000001003	trafficking protein particle complex 5	363858	363858	Trappc5	203	221	200	202	294	178	238	349	276	279	219	237	247	262	190	186	232	188	225	254	236	214
ENSRNOG00000001004	nuclear receptor co-repressor 2	360801	360801	Ncor2	632	536	488	450	542	543	425	788	670	620	474	666	517	605	627	449	655	505	356	598	522	389
ENSRNOG00000001005	Fc fragment of IgE receptor II	171075	171075	Fcer2	1	0	0	0	0	0	0	0	1	1	1	1	0	0	0	4	0	2	0	0	0	0
ENSRNOG00000001006	neuronal pentraxin 2	288475	288475	Nptx2	377	392	411	468	341	249	319	531	473	500	418	526	495	494	472	380	454	385	296	424	455	352
ENSRNOG00000001007	BAI1-associated protein 2-like 1	304282	304282	Baiap2l1	1117	1193	1224	1138	1635	1112	1162	1475	1458	1274	1199	1132	1045	1193	1015	1225	1261	1204	1259	1186	1218	1227
ENSRNOG00000001009	brain protein I3	304284	304284	Bri3	202	229	286	210	311	314	283	398	390	383	319	324	283	401	367	322	302	343	215	243	309	292
ENSRNOG00000001010	tectonin beta-propeller repeat containing 1	304285	304285	Tecpr1	198	172	151	177	182	147	134	251	217	205	157	210	171	196	192	142	216	154	133	167	158	159
ENSRNOG00000001011	refilin A	689711	689711	Rflna	21	34	23	19	31	16	25	30	32	32	16	34	40	21	15	42	30	28	16	30	29	29
ENSRNOG00000001017	CD209 molecule	363856	363856	Cd209	0	0	0	0	0	0	0	0	0	0	0	0	0	0	0	0	0	0	0	0	0	0
ENSRNOG00000001027	rCG58956-like	100363064	100363064	LOC100363064	0	0	0	0	0	0	0	0	0	0	0	0	0	0	0	0	0	0	0	0	0	0
ENSRNOG00000001030	TSC22 domain family, member 1	498545	498545	Tsc22d1	3962	4375	4177	4299	6063	3425	6561	6485	5478	5829	5335	5695	5373	5059	4604	4772	5320	4700	4815	4482	4761	4529
ENSRNOG00000001031	oncomodulin 2	25503	25503	Ocm2	0	0	1	0	1	0	0	5	1	3	1	2	0	0	1	1	0	0	1	0	2	0
ENSRNOG00000001032	CCZ1 homolog B, vacuolar protein trafficking and biogenesis associated	360768	360768	Ccz1b	768	957	929	896	1416	824	1214	1381	1335	1226	1138	1125	1088	1142	982	1114	1118	1144	1127	971	1083	1152
ENSRNOG00000001033	NUFIP1, FMR1 interacting protein 1	364430	364430	Nufip1	276	340	301	335	394	290	384	483	397	425	373	370	372	403	312	357	415	379	344	377	375	354
ENSRNOG00000001034	ecotropic viral integration site 5-like	304201	304201	Evi5l	160	147	132	118	146	118	123	207	180	148	124	155	155	169	150	123	180	150	120	150	141	130
ENSRNOG00000001035	general transcription factor IIH subunit 3	288651	288651	Gtf2h3	160	204	194	190	247	153	224	282	248	178	211	242	233	206	197	238	210	171	195	175	239	231
ENSRNOG00000001036	radial spoke head 10 homolog B	288478	288478	Rsph10b	2	4	0	4	6	4	7	5	4	2	3	1	5	5	3	8	6	12	1	2	5	3
ENSRNOG00000001037	GPALPP motifs containing 1	298712	298712	Gpalpp1	115	117	120	150	214	120	187	230	199	221	191	190	169	173	149	162	177	159	155	145	168	178
ENSRNOG00000001039	eukaryotic translation initiation factor 2B subunit alpha	64514	64514	Eif2b1	1014	1175	1050	1147	1509	823	1506	1484	1293	1627	1362	1345	1333	1341	1125	1259	1465	1264	1263	1354	1163	1076
ENSRNOG00000001040	PMS1 homolog 2, mismatch repair system component	288479	288479	Pms2	453	495	410	438	627	430	611	645	659	562	516	521	538	574	457	638	621	602	572	582	523	488
ENSRNOG00000001043	DEAD-box helicase 55	100362764	100362764	Ddx55	111	85	99	92	133	109	153	149	153	157	119	121	116	127	113	109	126	111	107	116	144	101
ENSRNOG00000001044	aminoacyl tRNA synthetase complex-interacting multifunctional protein 2	288480	288480	Aimp2	895	1014	1042	1064	1474	930	1318	1406	1419	1521	1300	1183	1188	1278	1127	1101	1268	1173	1172	1169	1133	1099
ENSRNOG00000001047	mitogen activated protein kinase kinase 7	363855	363855	Map2k7	92	109	157	107	118	94	97	224	160	134	147	185	162	137	160	76	131	96	93	91	169	160
ENSRNOG00000001048	ankyrin repeat domain 61	689907	689907	Ankrd61	1	1	0	2	1	1	0	0	0	1	0	0	0	0	0	0	2	2	0	2	0	1
ENSRNOG00000001049	tumor protein, translationally-controlled 1	116646	116646	Tpt1	2549	2875	2727	3031	4309	2625	3647	4117	3935	4342	3581	3630	3180	3868	3233	3222	3609	3603	3155	3165	3016	3154
ENSRNOG00000001050	eukaryotic translation initiation factor 2 alpha kinase 1	27137	27137	Eif2ak1	448	531	671	625	798	428	787	969	695	865	805	808	860	674	754	594	639	525	637	552	674	694
ENSRNOG00000001052	solute carrier family 25, member 30	361074	361074	Slc25a30	125	139	163	180	198	96	212	267	197	241	233	223	264	186	184	173	147	110	171	160	162	160
ENSRNOG00000001053	transmembrane p24 trafficking protein 2	65165	65165	Tmed2	1937	2296	2034	1962	2980	1884	2491	3195	3033	2587	2384	2760	2250	2356	2255	2617	2700	2442	2087	2340	2268	2304
ENSRNOG00000001055	Rab interacting lysosomal protein-like 1	304469	304469	Rilpl1	246	274	250	246	339	295	293	334	366	324	277	278	252	343	289	311	351	345	233	261	261	215
ENSRNOG00000001056	small nuclear RNA activating complex, polypeptide 2	304204	304204	Snapc2	755	790	628	596	778	526	566	839	774	994	735	834	832	895	677	590	647	581	720	851	742	594
ENSRNOG00000001057	cortexin 1	29145	29145	Ctxn1	278	219	230	193	236	250	172	369	297	304	212	314	219	306	352	207	319	249	175	215	261	222
ENSRNOG00000001058	translocase of inner mitochondrial membrane 44	29635	29635	Timm44	191	197	214	198	256	199	213	300	278	238	227	279	246	242	271	204	288	234	153	209	209	209
ENSRNOG00000001059	ubiquitin specific peptidase 42	288482	288482	Usp42	195	210	209	187	261	195	190	338	323	255	232	266	232	270	236	192	252	229	178	192	270	251
ENSRNOG00000001060	small nuclear ribonucleoprotein U11/U12 subunit 35	360803	360803	Snrnp35	149	135	177	155	222	163	174	249	245	255	255	201	194	266	192	194	205	183	159	162	166	171
ENSRNOG00000001061	Rab interacting lysosomal protein-like 2	288652	288652	Rilpl2	268	265	239	265	368	247	342	344	364	313	302	318	237	331	274	320	305	324	284	301	250	246
ENSRNOG00000001062	lysine methyltransferase 5A	689820	689820	Kmt5a	71	54	75	70	68	43	62	106	85	93	62	93	70	77	92	42	86	47	40	50	77	83
ENSRNOG00000001064	strawberry notch homolog 1	304470	304470	Sbno1	387	435	609	492	707	380	534	860	695	670	703	733	703	580	643	414	508	409	445	375	623	621
ENSRNOG00000001065	cytohesin 3	116693	116693	Cyth3	733	796	754	727	974	710	811	1091	1125	1037	888	1067	900	996	888	856	1013	923	717	916	820	813
ENSRNOG00000001066	inter-alpha-trypsin inhibitor heavy chain 2			Itih2	0	0	0	0	2	0	1	0	0	0	0	0	0	0	1	0	0	0	0	0	1	0
ENSRNOG00000001068	Rac family small GTPase 1	363875	363875	Rac1	3690	4373	5035	4292	5288	3556	4125	6703	5109	5666	4784	5126	5246	5006	5239	4282	4147	4106	3896	4057	4886	4580
ENSRNOG00000001069	ELAV like RNA binding protein 1	363854	363854	Elavl1	655	714	701	740	897	647	883	1112	1005	926	847	958	911	911	860	847	907	765	761	717	877	876
ENSRNOG00000001070	cyclin-dependent kinase 2 associated protein 1	360804	360804	Cdk2ap1	2951	3469	3148	3036	4120	2752	3519	4366	4239	4204	3838	3741	3313	3872	3083	3768	3733	4082	3387	3367	3193	3048
ENSRNOG00000001071				AABR07035091.1	0	2	0	2	1	1	1	2	1	1	2	0	1	0	0	1	1	0	0	2	0	0
ENSRNOG00000001072	ceramide synthase 4	304208	304208	Cers4	153	130	218	197	168	107	171	335	262	224	212	224	271	200	252	104	155	116	127	111	246	241
ENSRNOG00000001073	similar to hypothetical protein FLJ38663	498179	498179	RGD1563482	55	43	45	44	66	50	55	66	70	69	57	48	54	74	55	40	66	45	34	40	43	34
ENSRNOG00000001074	M-phase phosphoprotein 9	288654	288654	Mphosph9	130	165	187	180	223	106	219	236	207	216	182	228	208	193	121	157	202	193	193	187	255	218
ENSRNOG00000001079	diacylglycerol lipase, beta	304289	304289	Daglb	100	90	132	102	129	115	110	154	112	120	93	125	105	105	116	95	99	87	66	93	138	109
ENSRNOG00000001080	ADP-ribosylation factor like GTPase 6 interacting protein 4	288656	288656	Arl6ip4	548	569	542	591	690	505	605	909	778	686	598	841	675	712	691	621	735	591	536	587	679	631
ENSRNOG00000001081	2-oxoglutarate and iron-dependent oxygenase domain containing 2	288657	288657	Ogfod2	55	29	24	38	58	30	27	58	38	50	32	37	44	48	36	47	34	35	23	44	42	38
ENSRNOG00000001082	ATP binding cassette subfamily B member 9	63886	63886	Abcb9	317	298	254	232	272	223	210	438	337	288	245	320	307	311	284	280	351	252	208	241	273	243
ENSRNOG00000001083	KDEL endoplasmic reticulum protein retention receptor 2	304290	304290	Kdelr2	961	1188	1212	1333	1840	951	1679	1743	1503	1861	1476	1379	1648	1453	1392	1517	1296	1195	1374	1311	1389	1368
ENSRNOG00000001086	VPS37B, ESCRT-I subunit	288659	288659	Vps37b	95	121	101	96	133	75	84	155	157	112	111	122	93	96	109	111	115	105	79	88	106	102
ENSRNOG00000001088	replication factor C subunit 3	288414	288414	Rfc3	119	121	129	142	194	122	139	214	279	232	212	169	161	173	133	166	161	156	150	182	145	172
ENSRNOG00000001090	StAR-related lipid transfer domain containing 13	498130	498130	Stard13	458	431	407	420	487	379	459	574	537	402	368	483	418	497	416	530	547	512	351	362	399	369
ENSRNOG00000001091	huntingtin interacting protein 1 related	81917	81917	Hip1r	165	148	173	157	174	160	112	248	204	172	171	226	160	178	192	126	178	167	118	151	160	148
ENSRNOG00000001092	Klotho	83504	83504	Kl	0	5	7	8	7	3	8	6	4	12	7	10	11	7	3	8	4	6	3	6	10	10
ENSRNOG00000001094	zinc finger protein 316	304293	304293	Zfp316	2	3	1	1	1	1	3	5	4	2	2	2	5	4	9	3	2	1	0	2	6	4
ENSRNOG00000001098	PDS5 cohesin associated factor B	304218	304218	Pds5b	1317	1460	1627	1491	2094	1293	1713	2222	2200	1829	1921	2035	1653	1751	1607	1764	2006	1973	1653	1555	1673	1703
ENSRNOG00000001099	RB-associated KRAB zinc finger	288489	288489	Rbak	93	121	95	95	182	87	135	152	172	146	143	139	158	116	97	123	136	142	132	121	115	116
ENSRNOG00000001101	ring finger protein 216	304294	304294	Rnf216	256	237	307	312	379	234	246	445	351	314	292	361	317	320	357	243	287	271	251	252	330	311
ENSRNOG00000001103				AABR07035437.1	40	43	42	35	44	33	38	69	66	40	47	64	49	56	72	28	60	44	23	28	51	49
ENSRNOG00000001104	forkhead box K1	304298	304298	Foxk1	79	70	78	65	51	52	68	163	104	102	68	118	102	74	113	66	77	61	40	50	102	74
ENSRNOG00000001106	density regulated reinitiation and release factor	687565	687565	Denr	224	251	303	303	440	280	422	445	428	398	442	379	341	370	321	322	346	339	364	345	327	337
ENSRNOG00000001107				AABR07035428.1	8	3	6	5	7	8	4	7	5	10	11	14	18	9	9	4	6	5	10	1	10	10
ENSRNOG00000001108	NEDD4 binding protein 2-like 2	288416	288416	N4bp2l2	381	466	430	493	697	361	637	690	660	663	652	629	618	635	551	489	544	570	603	489	601	579
ENSRNOG00000001111	BRCA2, DNA repair associated	360254	360254	Brca2	52	59	90	68	101	80	84	129	105	91	83	80	79	76	76	62	53	103	74	44	99	76
ENSRNOG00000001113	monocyte to macrophage differentiation-associated 2	304301	304301	Mmd2	1413	1567	1326	1234	1781	1305	1337	2181	2021	1803	1475	1630	1510	1783	1871	1708	2017	1798	1223	1589	1585	1388
ENSRNOG00000001114	WD repeat domain, phosphoinositide interacting 2	288498	288498	Wipi2	243	270	307	275	333	241	241	302	240	343	350	254	274	208	259	243	228	181	184	207	361	329
ENSRNOG00000001115	solute carrier family 29 member 4	288499	288499	Slc29a4	65	89	82	73	63	85	36	72	56	89	72	65	62	72	63	55	84	77	57	62	66	51
ENSRNOG00000001117	F-box and leucine-rich repeat protein 18	678726	678726	Fbxl18	0	3	2	3	3	3	4	8	4	4	3	4	2	4	2	3	4	0	2	1	2	1
ENSRNOG00000001120	mediator complex subunit 13-like	360817	360817	Med13l	229	196	266	206	275	228	230	416	325	257	241	307	346	242	277	173	241	180	163	177	280	265
ENSRNOG00000001123	similar to hypothetical protein FLJ21415	498188	498188	RGD1562310	39	47	53	45	43	36	39	62	53	49	53	56	50	45	52	31	45	30	41	38	34	40
ENSRNOG00000001124	ring finger protein, transmembrane 2	304521	304521	Rnft2	577	638	579	499	667	488	461	856	805	624	537	663	563	649	603	490	762	622	446	624	559	500
ENSRNOG00000001126	F-box and WD repeat domain containing 8	304522	304522	Fbxw8	354	305	339	284	405	300	308	503	437	399	345	428	380	418	412	323	410	347	271	391	311	259
ENSRNOG00000001128	tescalcin	288689	288689	Tesc	1037	956	943	873	1209	885	942	1417	1180	1211	1078	1014	1024	1029	969	993	1215	1036	993	1012	1082	951
ENSRNOG00000001129	F-box protein 21	360818	360818	Fbxo21	227	217	331	251	358	175	293	517	345	384	404	455	447	339	419	211	266	191	288	210	379	328
ENSRNOG00000001130	nitric oxide synthase 1	24598	24598	Nos1	25	18	24	40	24	28	25	56	25	29	26	50	42	33	29	18	34	14	13	13	36	24
ENSRNOG00000001134	replication factor C subunit 5	304528	304528	Rfc5	128	143	130	137	157	138	154	208	176	174	190	208	202	203	190	172	198	166	125	147	123	150
ENSRNOG00000001135	WD repeat and SOCS box-containing 2	288692	288692	Wsb2	857	986	1019	840	1082	745	863	1471	1123	1229	949	1136	1213	1069	1099	865	1085	942	754	965	991	891
ENSRNOG00000001136	phosphatidylethanolamine binding protein 1	29542	29542	Pebp1	7133	8132	6548	7493	9374	5937	9686	10253	8993	9831	7835	8885	9117	8784	7856	8805	9517	7458	8146	9654	7867	6482
ENSRNOG00000001138	TAO kinase 3	304530	304530	Taok3	89	98	110	80	123	94	94	173	158	114	103	139	145	118	159	80	98	84	68	73	124	126
ENSRNOG00000001139	SDS3 homolog, SIN3A corepressor complex component	360819	360819	Suds3	799	820	700	680	801	612	687	1012	919	890	774	789	829	906	725	718	837	735	644	776	696	677
ENSRNOG00000001141	serine/arginine repetitive matrix 4	498189	498189	Srrm4	12	11	13	15	11	7	14	28	9	13	15	15	21	12	30	15	8	10	7	6	29	13
ENSRNOG00000001142	protein kinase AMP-activated non-catalytic subunit beta 1	83803	83803	Prkab1	149	108	127	132	173	151	142	178	167	180	185	143	141	156	165	161	182	196	122	143	147	132
ENSRNOG00000001143	citron rho-interacting serine/threonine kinase	83620	83620	Cit	63	59	74	56	62	26	46	132	71	106	92	107	94	71	92	34	49	42	51	37	102	76
ENSRNOG00000001148	ribosomal protein lateral stalk subunit P0	64205	64205	Rplp0	6417	7561	6450	6333	8670	5366	8967	9692	9098	9548	7906	8744	8051	8016	7441	8117	9021	7769	6786	7643	7253	6416
ENSRNOG00000001149	paxillin	360820	360820	Pxn	689	705	618	538	657	542	587	889	795	703	595	688	645	688	711	658	682	554	544	643	658	591
ENSRNOG00000001151	sirtuin 4	304539	304539	Sirt4	50	71	84	69	76	55	71	84	73	75	56	70	75	104	70	58	105	55	80	69	59	60
ENSRNOG00000001152	glucagon-like peptide 1 receptor	25051	25051	Glp1r	0	0	0	0	0	0	0	0	0	0	0	0	0	0	0	0	0	0	0	0	0	0
ENSRNOG00000001153	phospholipase A2 group IB	29526	29526	Pla2g1b	14	7	14	9	19	11	11	9	14	21	12	21	10	14	7	5	6	15	13	13	9	5
ENSRNOG00000001156	musashi RNA-binding protein 1	259272	259272	Msi1	191	198	145	125	174	138	130	237	233	176	146	200	162	182	213	140	201	193	109	169	144	141
ENSRNOG00000001157	uromodulin-like 1	365544	365544	Umodl1	1	3	3	5	7	1	1	7	5	7	10	11	7	1	6	3	1	3	8	2	5	4
ENSRNOG00000001158	ATP binding cassette subfamily G member 1	85264	85264	Abcg1	782	751	678	578	769	683	563	1141	1046	828	737	809	634	759	676	700	998	869	536	601	686	691
ENSRNOG00000001159	trefoil factor 3	25563	25563	Tff3	0	0	0	0	2	0	0	1	0	2	0	0	0	0	0	0	0	1	0	0	1	0
ENSRNOG00000001160	TP53 regulated inhibitor of apoptosis 1	691278	691278/108348066	NEWGENE_1586233	0	0	2	0	0	0	3	0	1	1	2	0	1	1	0	1	0	0	1	1	0	1
ENSRNOG00000001161	glutamyl-tRNA amidotransferase subunit C	360821	360821	Gatc	569	734	693	697	892	562	821	1032	927	874	856	1025	945	915	838	739	845	671	758	717	760	688
ENSRNOG00000001162	trefoil factor 2	116592	116592	Tff2	0	0	2	0	1	1	0	0	0	1	0	0	0	0	0	0	0	2	0	0	0	0
ENSRNOG00000001163	serine and arginine rich splicing factor 9	288701	288701	Srsf9	96	108	89	90	105	85	125	106	160	89	74	101	89	120	130	146	155	174	98	90	108	86
ENSRNOG00000001164	trefoil factor 1	117270	117270	Tff1	1	0	0	0	0	0	0	0	0	0	0	0	0	0	0	0	0	0	0	0	0	0
ENSRNOG00000001165	transmembrane serine protease 3	309665	309665	Tmprss3	0	1	0	1	0	1	1	1	0	0	1	1	1	0	0	0	1	0	0	0	0	0
ENSRNOG00000001167	ubiquitin associated and SH3 domain containing, A	309666	309666	Ubash3a	1	0	7	10	6	5	8	3	1	6	7	18	20	16	13	2	1	1	3	7	7	8
ENSRNOG00000001169	solute carrier family 37 member 1	294321	294321	Slc37a1	307	286	219	216	297	248	233	451	438	301	264	263	262	322	329	295	333	361	211	269	300	210
ENSRNOG00000001170	cytochrome c oxidase subunit 6A1	25282	25282	Cox6a1	12194	13746	11229	11768	14949	9779	14684	17477	16627	17219	14337	14798	13842	15053	13179	15417	17220	13970	13470	12800	12383	11435
ENSRNOG00000001171	coenzyme Q5, methyltransferase	304542	304542	Coq5	491	590	674	681	791	497	770	856	799	733	715	755	794	749	611	756	704	558	792	798	703	618
ENSRNOG00000001172	ring finger protein 10	288710	288710	Rnf10	2305	2227	1970	1792	2374	2206	1728	3108	3136	2620	2087	2648	2095	2558	2328	2000	2523	2422	1568	2290	2195	2107
ENSRNOG00000001173	calcium binding protein 1	171051	171051	Cabp1	354	243	257	272	291	281	205	470	404	381	292	410	330	322	381	210	358	247	212	242	326	267
ENSRNOG00000001174	phosphodiesterase 9A	191569	191569	Pde9a	62	70	65	81	98	83	94	107	122	117	69	97	108	111	87	78	114	88	77	81	79	92
ENSRNOG00000001177	acyl-CoA dehydrogenase short chain	64304	64304	Acads	273	289	275	256	342	216	279	419	359	309	313	300	365	324	279	279	435	301	283	315	273	236
ENSRNOG00000001178	signal peptide peptidase like 3	360822	360822	Sppl3	918	943	916	809	940	806	721	1253	1175	1012	871	1105	898	973	1034	913	1048	856	676	825	979	910
ENSRNOG00000001181	WD repeat domain 4	690032	690032	Wdr4	32	32	43	47	63	46	54	55	58	39	58	66	54	53	66	46	68	51	35	50	42	36
ENSRNOG00000001182	NADH:ubiquinone oxidoreductase subunit V3	64539	64539	Ndufv3	862	804	844	748	749	594	621	1047	800	1017	872	749	716	858	764	674	699	646	713	702	756	713
ENSRNOG00000001183	HNF1 homeobox A	24817	24817	Hnf1a	0	0	0	0	0	0	0	0	0	1	0	0	0	2	0	0	0	0	0	0	0	0
ENSRNOG00000001184	PBX/knotted 1 homeobox 1	294322	294322	Pknox1	128	154	163	123	179	136	158	247	188	188	167	189	209	195	148	133	166	153	147	136	154	148
ENSRNOG00000001185	similar to RIKEN cDNA 2210016L21 gene	288704	288704	RGD1311899	890	902	1026	985	1135	869	1050	1389	1146	1216	1048	1175	1097	1172	1056	966	1174	958	922	1066	1069	947
ENSRNOG00000001187	2'-5'-oligoadenylate synthetase-like	304545	304545	Oasl	31	41	43	49	65	30	71	74	51	69	62	60	54	57	77	42	88	42	68	51	51	49
ENSRNOG00000001189	salt-inducible kinase 1	59329	59329	Sik1	101	86	99	115	131	86	130	164	144	136	124	128	117	126	130	126	127	124	77	91	123	128
ENSRNOG00000001190	GIT ArfGAP 2	304546	304546	Git2	1112	1038	1179	1146	1648	1098	1296	1496	1427	1422	1244	1199	1299	1501	1024	1131	1159	1225	1167	1042	1261	1212
ENSRNOG00000001191	trichoplein, keratin filament binding	304547	304547	Tchp	102	87	96	83	119	117	101	128	138	81	101	115	84	114	77	96	113	86	55	87	99	67
ENSRNOG00000001192	glycolipid transfer protein	288707	288707	Gltp	567	621	484	546	601	478	578	850	840	694	539	745	619	665	728	686	798	779	458	642	621	556
ENSRNOG00000001193	heat shock transcription factor 2 binding protein	499413	499413	Hsf2bp	3	3	1	7	6	2	3	8	4	7	1	2	2	2	3	4	6	1	0	2	2	3
ENSRNOG00000001194	ribosomal RNA processing 1B	309673	309673	Rrp1b	116	117	124	107	136	103	104	179	154	141	106	162	121	131	138	108	101	95	80	106	119	131
ENSRNOG00000001195	transient receptor potential cation channel, subfamily V, member 4	66026	66026	Trpv4	3	2	4	7	5	4	4	1	5	5	7	7	5	4	3	2	9	2	8	4	3	7
ENSRNOG00000001198	family with sequence similarity 222, member A	498193	498193	Fam222a	19	9	7	8	3	6	7	19	15	13	14	19	20	10	13	4	5	7	2	7	9	10
ENSRNOG00000001199	POP5 homolog, ribonuclease P/MRP subunit	117241	117241	Pop5	88	89	107	82	122	89	128	103	98	131	88	90	74	108	90	104	118	116	90	85	86	113
ENSRNOG00000001201	cystatin B	25308	25308	Cstb	2068	2248	2037	2341	3502	1958	3401	3351	3238	3838	3037	2987	2547	3054	2351	2873	3469	3619	3462	3110	2435	2377
ENSRNOG00000001203	ribosomal RNA processing 1	309674	309674	Rrp1	224	198	221	144	256	169	198	246	282	238	212	223	223	243	218	201	260	203	173	190	190	178
ENSRNOG00000001204	ankyrin repeat domain 13a	360823	360823	Ankrd13a	720	707	625	601	881	662	756	998	936	885	740	741	675	885	677	693	778	763	600	648	722	698
ENSRNOG00000001205	1-acylglycerol-3-phosphate O-acyltransferase 3	294324	294324	Agpat3	2108	2223	1930	1717	2221	1803	1629	2992	2654	2066	1910	2386	2105	2153	2083	1999	2360	1947	1545	1719	2046	1966
ENSRNOG00000001210	PWP2, small subunit processome component	690297	690297	Pwp2	130	137	131	119	148	120	136	176	181	131	114	150	124	144	129	126	168	126	110	121	128	109
ENSRNOG00000001211	glutamine amidotransferase like class 1 domain containing 3A	294326	294326	Gatd3a	1387	1450	1229	1224	1689	1232	1462	1990	1933	1541	1266	1606	1407	1507	1377	1713	1859	1607	1389	1499	1273	1089
ENSRNOG00000001212	DNA methyltransferase 3 like	309680	309680	Dnmt3l	0	0	0	0	0	0	1	0	0	1	1	0	0	0	0	0	0	0	1	0	0	0
ENSRNOG00000001213	autoimmune regulator	294328	294328	Aire	0	0	0	0	0	0	0	0	0	0	0	0	0	0	0	0	0	0	0	0	0	0
ENSRNOG00000001214	phosphofructokinase, liver type	25741	25741	Pfkl	230	194	204	175	213	179	183	321	247	193	205	236	200	223	215	217	239	196	135	199	198	177
ENSRNOG00000001215	similar to RIKEN cDNA 1810043G02; DNA segment, Chr 10, Johns Hopkins University 13, expressed	309681	309681	RGD1309594	694	701	750	721	950	618	751	1113	905	949	781	922	853	891	922	727	872	781	695	670	776	691
ENSRNOG00000001216	transient receptor potential cation channel, subfamily M, member 2	294329	294329	Trpm2	39	26	56	32	51	27	24	64	62	52	48	63	49	36	60	34	36	35	24	37	44	40
ENSRNOG00000001217	leucine rich repeat containing 3	246773	246773	Lrrc3	26	22	30	37	41	23	28	35	40	48	34	39	43	44	31	24	39	24	29	23	34	28
ENSRNOG00000001218				AABR07044583.1	0	0	0	0	0	0	0	0	0	0	0	0	0	0	0	0	0	0	0	0	0	0
ENSRNOG00000001219	thrombospondin-type laminin G domain and EAR repeats			Tspear	5	1	4	1	3	1	12	7	6	4	11	5	3	7	4	4	2	5	4	5	8	2
ENSRNOG00000001220	keratin associated protein 12-1-like	100361664	100361664	LOC100361664	0	0	0	0	0	0	0	0	0	0	0	0	0	0	0	0	0	0	0	0	0	0
ENSRNOG00000001222	ubiquitin-conjugating enzyme E2G 2	294331	294331	Ube2g2	117	124	146	101	120	121	121	209	178	149	143	184	166	165	180	123	158	120	93	135	114	125
ENSRNOG00000001223	PTTG1 interacting protein	365548	365548	Pttg1ip	1269	1387	1371	1402	1938	1314	1726	1791	1690	1782	1435	1391	1464	1704	1290	1472	1603	1635	1375	1491	1464	1425
ENSRNOG00000001224	integrin subunit beta 2	309684	309684	Itgb2	18	32	34	24	36	31	55	19	49	46	34	39	37	27	42	38	47	46	34	20	32	46
ENSRNOG00000001225	family with sequence similarity 207, member A	294333	294333	Fam207a	128	114	93	111	148	89	113	137	136	128	118	126	114	124	114	98	145	110	92	156	85	85
ENSRNOG00000001226				AABR07044593.1	6	1	3	1	3	4	4	5	3	0	2	3	5	1	1	1	2	1	3	3	5	3
ENSRNOG00000001227	adenosine deaminase, RNA-specific, B1	25367	25367	Adarb1	1890	2151	1736	1637	2453	1940	1686	2927	2934	2297	2040	2487	1989	2256	1907	2317	2458	2205	1778	1909	1997	2053
ENSRNOG00000001228	protein O-fucosyltransferase 2	309686	309686	Pofut2	445	432	318	321	385	276	315	469	488	432	342	413	344	421	360	372	405	373	301	451	334	276
ENSRNOG00000001229	collagen type XVIII alpha 1 chain	85251	85251	Col18a1	384	437	278	275	282	290	341	339	376	334	291	324	233	284	300	340	352	376	243	324	257	262
ENSRNOG00000001232	solute carrier family 19 member 1	29723	29723	Slc19a1	161	176	166	159	165	128	283	194	168	193	169	130	179	172	147	149	162	173	160	166	127	122
ENSRNOG00000001235	G protein subunit alpha 12	81663	81663	Gna12	1119	1198	931	868	1181	1029	974	1485	1404	1192	996	1385	1014	1244	1127	1015	1501	1408	826	1135	983	1003
ENSRNOG00000001236	BRCA1-associated ATM activator 1	498150	498150	Brat1	282	305	235	233	361	287	236	375	370	343	268	292	273	381	252	341	312	354	257	292	281	268
ENSRNOG00000001237	calcineurin binding protein 1	94165	94165	Cabin1	290	273	281	205	238	232	191	365	271	271	248	312	273	286	275	180	211	196	137	225	269	208
ENSRNOG00000001238	arginine and serine rich coiled-coil 2	360807	360807	Rsrc2	348	406	545	544	876	437	808	679	720	814	712	637	515	667	572	612	565	690	658	464	549	565
ENSRNOG00000001239	D-dopachrome tautomerase	29318	29318	Ddt	1989	2099	1633	1740	2857	1862	2235	2713	2319	3252	2489	2123	2289	2783	2043	2297	2088	2100	2163	2325	2034	1746
ENSRNOG00000001241	IQ motif containing E	304318	304318	Iqce	27	25	42	28	38	24	22	28	16	32	34	30	23	34	19	13	19	23	17	13	27	21
ENSRNOG00000001242	glutathione S-transferase, theta 3	499422	499422	Gstt3	540	727	802	772	757	459	876	797	724	949	788	856	767	698	669	796	1059	1016	936	903	743	640
ENSRNOG00000001243	zinc finger CCHC-type containing 8	288661	288661	Zcchc8	215	176	216	203	230	179	197	264	208	199	226	257	237	222	209	189	203	146	184	159	221	218
ENSRNOG00000001245	poly(rC) binding protein 3	294336	294336	Pcbp3	2903	2539	2794	2452	3010	2772	1942	4038	3295	2979	2591	3106	2790	3306	3101	2232	3077	2573	1957	2540	3092	2697
ENSRNOG00000001247	CAP-GLY domain containing linker protein 1	65201	65201	Clip1	1034	1104	1000	856	1342	969	1017	1382	1380	1203	1037	1144	919	1118	1031	1102	1211	1151	858	1025	1040	1075
ENSRNOG00000001249	collagen type VI alpha 1 chain	294337	294337	Col6a1	139	182	161	174	229	157	217	256	201	224	265	279	288	272	268	157	252	213	173	134	230	202
ENSRNOG00000001250	LFNG O-fucosylpeptide 3-beta-N-acetylglucosaminyltransferase	170905	170905	Lfng	41	33	31	28	29	15	23	51	30	58	48	37	36	34	39	35	42	16	24	29	32	28
ENSRNOG00000001251	galectin-related inter-fiber protein	117130	117130	Grifin	2	5	2	4	2	3	2	0	1	8	3	5	4	1	0	2	5	4	4	1	1	2
ENSRNOG00000001252	carbohydrate sulfotransferase 12	304322	304322	Chst12	127	117	138	99	140	108	110	159	144	135	107	132	117	152	150	98	138	110	70	125	131	110
ENSRNOG00000001253	eukaryotic translation initiation factor 3, subunit B	288516	288516	Eif3b	879	877	791	784	877	690	783	1280	1135	884	806	1061	898	1028	957	826	1165	853	618	896	850	842
ENSRNOG00000001254	collagen type VI alpha 2 chain	361821	361821	Col6a2	383	449	331	356	367	320	435	472	438	479	550	529	482	592	529	381	539	384	343	302	414	345
ENSRNOG00000001255	MLX interacting protein	304479	304479	Mlxip	100	81	136	80	104	79	68	187	112	110	120	166	166	107	147	64	79	61	58	65	156	116
ENSRNOG00000001256	ataxin 2	288663	288663	Atxn2	496	531	641	523	641	523	408	885	640	716	586	686	679	720	772	493	544	501	421	483	662	620
ENSRNOG00000001258	sorting nexin 8	288504	288504	Snx8	47	54	66	56	96	38	61	110	68	54	52	68	64	88	62	53	68	54	53	45	66	59
ENSRNOG00000001259	cut-like homeobox 2	288665	288665	Cux2	33	32	31	15	28	23	19	48	49	30	29	40	37	18	32	26	32	21	17	17	27	22
ENSRNOG00000001260	nudix hydrolase 1	117260	117260	Nudt1	62	81	67	58	92	67	96	101	88	109	76	91	80	107	78	81	110	84	101	94	70	62
ENSRNOG00000001261	formimidoyltransferase cyclodeaminase	89833	89833	Ftcd	6	2	4	2	3	3	6	1	5	0	3	7	3	7	1	5	1	3	6	3	2	3
ENSRNOG00000001262	speriolin-like protein	108348157	108348157	LOC108348157	0	0	0	0	0	0	0	0	0	0	0	0	0	0	0	0	0	0	0	0	0	0
ENSRNOG00000001265	mitotic arrest deficient 1 like 1	680006	680006	Mad1l1	131	144	155	145	202	157	166	271	228	199	183	196	183	204	163	177	219	195	164	205	137	127
ENSRNOG00000001269	protein phosphatase 1 catalytic subunit gamma	24669	24669	Ppp1cc	3453	3987	3633	3631	4910	3447	3771	5271	5350	4436	4274	4644	3754	4718	4199	4637	5266	4550	3880	3770	3637	3625
ENSRNOG00000001270	hydrogen voltage-gated channel 1	304485	304485	Hvcn1	41	49	44	51	64	42	55	65	79	59	53	60	46	61	53	44	49	35	39	38	57	55
ENSRNOG00000001271	caspase recruitment domain family, member 6	294770	294770	Card6	132	158	161	202	229	118	272	293	193	255	222	226	291	228	199	157	173	192	232	150	233	228
ENSRNOG00000001272	minichromosome maintenance complex component 3 associated protein	294339	294339	Mcm3ap	339	387	391	322	435	358	341	535	518	415	361	504	439	411	470	372	410	333	287	328	379	354
ENSRNOG00000001273	proteasome assembly chaperone 3	100361517	100361517	Psmg3	794	926	835	917	1334	749	1345	1332	1188	1341	1155	1127	1079	1263	951	1095	1247	1090	1248	1185	1025	1009
ENSRNOG00000001274	VPS29 retromer complex component	288666	288666	Vps29	2706	3443	3128	3592	5041	2836	4940	4793	4742	5739	4784	3932	3677	4105	3356	4313	4450	4763	4749	4054	3787	3865
ENSRNOG00000001275	transmembrane protein 184A	304325	304325	Tmem184a	2	0	2	1	1	0	3	4	4	0	2	0	2	1	0	0	5	2	1	1	3	2
ENSRNOG00000001276	pericentrin	309692	309692	Pcnt	231	231	182	182	303	201	201	256	301	242	183	223	189	269	176	265	321	276	204	250	193	172
ENSRNOG00000001277	MAF bZIP transcription factor K	246760	246760	Mafk	54	55	50	56	54	59	43	71	68	61	61	60	50	68	76	56	72	72	47	57	52	45
ENSRNOG00000001278	GPN-loop GTPase 3	360810	360810	Gpn3	211	213	224	209	304	226	278	369	361	357	286	340	320	299	293	265	270	257	245	232	300	270
ENSRNOG00000001283	anaphase promoting complex subunit 7	304490	304490	Anapc7	185	188	209	168	233	183	195	290	219	239	230	197	230	215	212	170	221	194	187	182	232	209
ENSRNOG00000001284	UNC homeobox	29375	29375	Uncx	0	0	0	0	0	0	0	0	0	0	0	0	0	0	0	0	0	0	0	0	0	0
ENSRNOG00000001285	ATPase sarcoplasmic/endoplasmic reticulum Ca2+ transporting 2	29693	29693	Atp2a2	7670	8925	7978	7309	10627	7848	7905	11274	11480	8660	8473	9648	8115	9233	7753	9658	9919	9435	8216	8310	8023	7999
ENSRNOG00000001287	G protein-coupled estrogen receptor 1	171104	171104	Gper1	7	4	3	3	6	3	16	10	7	4	10	4	2	5	6	3	4	4	1	4	8	4
ENSRNOG00000001288	G protein-coupled receptor 146	498153	498153	Gpr146	72	94	81	64	72	61	92	118	106	79	89	103	100	100	99	79	76	72	62	53	77	84
ENSRNOG00000001289	hypothetical protein LOC498154	498154	498154	LOC498154	148	139	128	145	166	114	187	224	227	208	158	167	168	202	156	222	223	222	177	200	188	175
ENSRNOG00000001293	golgi to ER traffic protein 4	288518	288518	Get4	379	360	347	387	470	359	460	547	539	498	376	428	400	527	430	431	554	416	351	450	416	422
ENSRNOG00000001294	intraflagellar transport 81	373066	373066	Ift81	151	182	208	217	324	171	252	317	293	276	243	272	254	234	205	197	247	215	227	207	259	227
ENSRNOG00000001295	S100 calcium binding protein B	25742	25742	S100b	37820	42002	37045	39653	59509	35778	51829	58809	59007	55555	48793	53644	46406	53986	46854	51837	53439	54368	47272	44461	44623	43447
ENSRNOG00000001296	purinergic receptor P2X 7	29665	29665	P2rx7	42	32	54	49	70	34	40	70	68	61	49	56	64	64	69	23	19	25	34	26	63	38
ENSRNOG00000001297	protein arginine methyltransferase 2	499420	499420	Prmt2	371	339	341	295	447	358	314	505	390	410	331	345	335	396	391	282	361	321	259	348	325	266
ENSRNOG00000001298	solute carrier family 5 (neutral amino acid transporters, system A), member 4b	294342	294342	Slc5a4b	0	0	0	0	0	0	0	0	0	0	0	0	0	0	0	0	0	0	0	0	0	0
ENSRNOG00000001299	Sad1 and UNC84 domain containing 1	360773	360773	Sun1	419	380	389	380	517	379	408	544	564	419	421	455	388	508	430	422	488	451	330	364	423	379
ENSRNOG00000001300	purinergic receptor P2X 4	29659	29659	P2rx4	394	379	301	281	323	243	441	519	525	639	541	473	505	539	505	472	473	402	389	305	593	503
ENSRNOG00000001302	adenosine A2a receptor	25369	25369	Adora2a	105	94	125	129	113	84	115	154	134	122	91	134	105	147	114	132	148	110	101	130	116	100
ENSRNOG00000001303	sperm antigen with calponin homology and coiled-coil domains 1-like	361828	361828	Specc1l	871	965	996	981	1182	764	1100	1323	1242	1098	1095	1260	1134	1084	1043	1045	1238	987	874	999	1087	949
ENSRNOG00000001304	BCR, RhoGEF and GTPase activating protein			Bcr	402	353	468	381	382	398	293	690	466	525	458	458	503	511	548	274	442	380	244	322	523	448
ENSRNOG00000001309	calcium/calmodulin-dependent protein kinase kinase 2	83506	83506	Camkk2	31	49	42	36	37	36	39	82	47	54	37	68	54	54	70	24	45	34	30	45	63	51
ENSRNOG00000001311	RAB36, member RAS oncogene family	690407	690407	Rab36	71	64	62	79	71	56	67	97	63	89	61	73	68	94	71	45	97	63	66	79	79	70
ENSRNOG00000001312	platelet derived growth factor subunit A	25266	25266	Pdgfa	266	263	275	298	283	214	281	396	338	343	288	309	301	311	271	258	278	290	182	265	249	234
ENSRNOG00000001313	G protein subunit alpha z	25740	25740	Gnaz	291	297	367	279	332	320	226	596	424	428	382	477	405	357	451	197	342	287	203	214	388	390
ENSRNOG00000001314	FAM20C, golgi associated secretory pathway kinase	304334	304334	Fam20c	318	324	254	280	338	247	214	453	368	314	287	346	328	312	334	188	397	314	244	346	280	268
ENSRNOG00000001315	radial spoke head 14 homolog	365552	365552	Rsph14	11	8	12	14	24	10	18	28	28	16	12	25	20	17	21	20	19	18	7	12	19	21
ENSRNOG00000001316	anaphase-promoting complex subunit 5	288671	288671	Anapc5	2374	2295	2001	2090	2957	1944	2593	3190	2962	3076	2651	2641	2569	2657	2235	2468	2803	2430	1996	2370	2572	2284
ENSRNOG00000001317	zinc finger protein 68	304337	304337	Zfp68	750	1113	1113	1196	1922	1003	1790	1795	1647	1744	1720	1648	1585	1438	1267	1370	1457	1625	1577	1166	1472	1663
ENSRNOG00000001323	zinc finger protein 157	360775	360775	Zfp157	174	280	302	332	468	201	441	452	378	386	398	335	360	335	311	310	264	284	328	220	323	378
ENSRNOG00000001324	acetylserotonin O-methyltransferase	246281	246281	Asmt	2	2	0	0	2	0	0	0	1	0	0	0	0	0	0	0	0	0	0	0	2	0
ENSRNOG00000001325	interleukin 3 receptor subunit alpha	246144	246144	Il3ra	101	75	59	95	79	59	100	100	115	75	73	75	54	68	62	80	86	74	70	92	66	40
ENSRNOG00000001329	gap junction protein, gamma 3	288529	288529	Gjc3	68	104	73	83	127	42	98	167	171	131	112	136	121	85	89	83	72	77	59	69	83	115
ENSRNOG00000001331	ring finger protein 34	282845	282845	Rnf34	789	818	925	876	1258	810	1057	1295	1250	1086	925	982	913	1010	852	941	959	1193	969	960	855	953
ENSRNOG00000001333	alpha-2-glycoprotein 1, zinc-binding	25294	25294	Azgp1	1	3	1	1	1	0	3	2	2	7	3	4	3	3	0	4	4	7	8	7	0	1
ENSRNOG00000001335	zinc finger with KRAB and SCAN domains 1	498160	498160	Zkscan1	212	292	393	374	406	171	464	628	426	465	512	489	550	377	467	312	307	232	318	257	416	464
ENSRNOG00000001336	ORAI calcium release-activated calcium modulator 1	304496	304496	Orai1	204	214	163	164	192	129	215	235	225	266	209	209	201	220	156	192	228	199	133	192	203	177
ENSRNOG00000001337	SET domain containing 1B			Setd1b	33	43	44	17	36	32	35	54	48	49	43	51	53	48	77	16	33	22	18	13	55	39
ENSRNOG00000001338	4-hydroxyphenylpyruvate dioxygenase	29531	29531	Hpd	1	3	1	0	0	0	0	2	0	0	0	1	2	1	4	0	1	0	1	2	1	1
ENSRNOG00000001339	proteasome 26S subunit, non-ATPase 9	161475	161475	Psmd9	466	456	474	533	683	421	647	805	657	753	661	660	673	647	579	587	549	513	514	569	611	569
ENSRNOG00000001341	zinc finger protein 3	100912096	100912096	Zfp113	18	14	27	22	20	14	30	38	31	22	25	25	31	19	27	18	15	16	20	17	29	29
ENSRNOG00000001342	WD repeat domain 66	304498	304498	Wdr66	7	8	22	13	31	16	16	33	27	23	16	27	14	28	12	8	11	15	17	19	15	18
ENSRNOG00000001344	aldehyde dehydrogenase 2 family (mitochondrial)	29539	29539	Aldh2	322	338	332	295	348	283	420	476	417	347	322	424	347	379	398	417	413	360	255	360	348	277
ENSRNOG00000001345	mitogen-activated protein kinase-activated protein kinase 5	498183	498183	Mapkapk5	424	488	422	440	564	480	498	661	685	567	535	571	505	585	533	483	540	543	414	484	544	531
ENSRNOG00000001346	COP9 signalosome subunit 6	304343	304343	Cops6	1467	1643	1620	1542	1950	1636	1481	2515	2444	1953	1772	2045	1727	1855	1831	1797	2156	1845	1348	1400	1717	1671
ENSRNOG00000001347	ADAM metallopeptidase domain 1A	56777	56777	Adam1a	41	35	27	21	33	32	36	38	36	24	20	31	31	24	16	27	44	25	25	39	19	18
ENSRNOG00000001348	endoplasmic reticulum protein 29	117030	117030	Erp29	291	294	288	286	367	242	323	403	321	345	349	322	322	331	295	317	353	294	260	275	299	246
ENSRNOG00000001349	minichromosome maintenance complex component 7	288532	288532	Mcm7	82	97	78	77	143	95	125	156	148	116	94	133	86	106	71	94	106	88	77	81	122	102
ENSRNOG00000001350	N(alpha)-acetyltransferase 25, NatB auxiliary subunit	360811	360811	Naa25	134	144	211	200	242	124	156	247	196	206	205	192	233	195	190	126	174	157	144	127	212	167
ENSRNOG00000001351	TRAF type zinc finger domain containing 1	114635	114635	Trafd1	418	335	357	359	491	387	419	457	474	425	377	416	367	458	367	335	507	416	384	386	420	346
ENSRNOG00000001352	HECT domain E3 ubiquitin protein ligase 4			Hectd4	507	566	722	552	542	452	417	1044	670	744	634	849	840	648	819	349	534	340	398	404	794	625
ENSRNOG00000001353	adaptor related protein complex 4 subunit mu 1	304344	304344	Ap4m1	60	46	73	61	60	25	72	62	76	92	68	69	77	72	67	40	70	63	71	48	63	64
ENSRNOG00000001355	TATA-box binding protein associated factor 6	288533	288533	Taf6	473	508	491	450	586	396	513	691	581	613	484	551	522	486	487	442	485	438	414	452	507	477
ENSRNOG00000001357	metallo-beta-lactamase domain containing 1	304346	304346	Mblac1	73	62	70	83	131	58	70	82	111	82	79	64	72	73	50	103	66	62	61	62	87	71
ENSRNOG00000001360	stromal antigen 3	114522	114522	Stag3	3	4	5	7	0	0	10	1	1	5	9	6	7	7	11	3	15	13	11	10	3	3
ENSRNOG00000001367	glypican 2	171517	171517	Gpc2	4	0	2	1	5	2	2	6	3	2	4	1	1	7	2	1	1	1	4	1	5	1
ENSRNOG00000001368	rabphilin 3A	171039	171039	Rph3a	810	752	1122	762	889	793	624	1623	917	1173	958	1199	1245	1076	1345	469	739	551	515	549	1123	1026
ENSRNOG00000001369	2'-5' oligoadenylate synthetase 1A	192281	192281	Oas1a	58	117	55	95	72	47	128	114	68	146	75	134	57	60	98	76	166	97	186	93	98	175
ENSRNOG00000001374	RAS protein activator like 1	360814	360814	Rasal1	0	0	0	0	0	0	0	2	0	0	0	0	0	1	0	0	1	0	0	0	1	1
ENSRNOG00000001375	galactose-3-O-sulfotransferase 4	498166	498166	Gal3st4	50	60	57	64	104	81	119	131	126	85	101	71	76	65	46	76	63	66	75	57	95	79
ENSRNOG00000001376	methyltransferase like 7A	315306	315306	Mettl7a	158	181	161	166	207	182	242	289	252	210	211	232	207	224	208	197	187	201	192	164	216	176
ENSRNOG00000001377	DEAD-box helicase 54	360815	360815	Ddx54	175	171	155	143	200	158	115	218	205	191	159	184	155	211	197	146	213	190	134	164	180	153
ENSRNOG00000001378	IQ motif containing D			Iqcd	12	18	13	12	20	14	17	23	16	29	17	14	18	19	17	16	17	17	18	11	25	18
ENSRNOG00000001379	cytochrome P450, family 3, subfamily a, polypeptide 62	170509	170509	Cyp3a62	5	11	6	2	15	3	13	11	11	11	9	7	14	15	1	12	11	16	10	8	12	11
ENSRNOG00000001383	solute carrier family 8 member B1	498185	498185	Slc8b1	54	56	83	54	76	50	76	66	74	67	55	80	64	60	93	68	72	68	51	48	58	43
ENSRNOG00000001385	phospholipase B domain containing 2	246120	246120	Plbd2	2002	2106	1863	1839	2178	1671	1835	2870	2358	2250	1794	2256	2225	2239	2034	2000	2381	1734	1634	2117	1856	1616
ENSRNOG00000001387	7SK snRNA methylphosphate capping enzyme-like	100910540	100910540	LOC100910540	0	0	0	0	0	0	0	0	0	0	0	0	0	0	0	0	0	0	0	0	0	0
ENSRNOG00000001388	serine dehydratase	25044	25044	Sds	0	0	0	0	0	0	0	0	0	0	0	0	0	0	0	0	0	0	1	0	0	0
ENSRNOG00000001389	insulin receptor substrate 3	84021	84021	Irs3	12	31	19	12	18	24	21	24	29	18	16	10	25	15	17	23	10	17	19	14	21	13
ENSRNOG00000001391	serine dehydratase-like	360816	360816	Sdsl	13	8	8	10	11	10	12	11	12	7	11	8	8	9	9	8	11	11	12	19	3	15
ENSRNOG00000001392	LIM homeobox 5	124451	124451	Lhx5	0	0	0	0	0	0	0	0	0	0	0	0	0	0	0	0	0	0	0	0	0	0
ENSRNOG00000001396	motile sperm domain containing 3	288557	288557	Mospd3	195	244	178	190	225	156	229	268	223	275	204	199	219	215	212	199	250	206	190	217	183	166
ENSRNOG00000001397	RNA binding motif protein 19	304512	304512	Rbm19	32	29	27	19	34	16	25	35	35	32	35	33	29	39	44	23	22	27	17	22	34	32
ENSRNOG00000001399	T-box 5	304514	304514	Tbx5	0	0	0	0	0	0	0	0	0	0	0	0	0	0	0	0	0	0	0	0	0	0
ENSRNOG00000001402	leucine rich repeats and calponin homology domain containing 4	360779	360779	Lrch4	135	110	131	118	127	126	96	204	140	171	138	141	137	169	160	102	143	85	96	137	144	116
ENSRNOG00000001404	ArfGAP with FG repeats 2	304375	304375	Agfg2	202	204	129	159	277	197	191	240	321	198	168	234	183	221	202	236	264	225	152	206	179	122
ENSRNOG00000001407	transferrin receptor 2	288562	288562	Tfr2	5	12	14	9	15	10	14	19	15	15	12	11	13	16	6	14	12	14	12	14	6	12
ENSRNOG00000001408	actin-like 6B	288563	288563	Actl6b	329	354	353	336	364	331	336	472	414	392	341	419	406	428	382	318	444	315	296	384	336	296
ENSRNOG00000001409	G protein subunit beta 2	81667	81667	Gnb2	461	375	386	400	365	337	331	647	495	476	389	532	439	464	510	331	466	343	272	405	485	350
ENSRNOG00000001410	GRB10 interacting GYF protein 1	304378	304378	Gigyf1	94	85	76	75	60	58	65	115	125	67	70	112	98	103	89	64	78	53	52	48	80	78
ENSRNOG00000001412	erythropoietin	24335	24335	Epo	0	0	0	0	0	0	0	0	2	0	0	0	0	0	0	0	1	0	0	0	0	0
ENSRNOG00000001414	serpin family E member 1	24617	24617	Serpine1	6	4	6	6	13	4	17	13	6	9	12	7	10	9	14	7	13	6	3	6	14	12
ENSRNOG00000001415	adaptor related protein complex 1 subunit sigma 1	360785	360785	Ap1s1	924	790	790	814	917	684	702	1095	981	955	787	803	748	861	834	841	1070	776	673	820	754	611
ENSRNOG00000001416	VGF nerve growth factor inducible	29461	29461	Vgf	196	146	175	242	148	151	89	233	270	190	181	195	174	176	176	147	183	176	69	243	207	163
ENSRNOG00000001417	procollagen-lysine, 2-oxoglutarate 5-dioxygenase 3	288583	288583	Plod3	221	247	192	187	294	256	217	321	288	244	231	234	200	277	262	226	236	195	140	188	225	163
ENSRNOG00000001418	zinc finger, HIT-type containing 1	100360077	100360077	Znhit1	362	290	369	350	405	299	303	466	396	437	346	309	335	375	368	338	400	388	312	315	381	323
ENSRNOG00000001419	claudin 15	304388	304388	Cldn15	14	7	15	14	17	11	11	24	26	29	12	15	26	23	26	21	17	12	9	19	10	22
ENSRNOG00000001420	fission, mitochondrial 1	288584	288584	Fis1	962	1024	924	1101	1329	784	1411	1538	1315	1385	1031	1265	1099	1145	961	1214	1511	1186	1023	1488	1039	846
ENSRNOG00000001422	collagen type XXVI alpha 1 chain	685612	685612	Col26a1	31	23	36	48	40	18	31	34	38	32	38	38	31	27	36	28	49	42	29	24	30	26
ENSRNOG00000001424	cut-like homeobox 1	116639	116639	Cux1	57	81	89	113	109	62	101	154	135	111	138	99	129	110	115	63	70	71	61	47	85	98
ENSRNOG00000001425	SH2B adaptor protein 2	114203	114203	Sh2b2	13	11	13	11	15	11	16	14	14	18	11	13	10	17	11	5	13	22	12	12	18	13
ENSRNOG00000001426	PRKR interacting protein 1	498171	498171	Prkrip1	177	190	317	307	356	239	199	378	380	258	241	232	214	323	274	199	355	335	202	210	338	285
ENSRNOG00000001427	ORAI calcium release-activated calcium modulator 2	304592	304592	Orai2	321	340	357	271	392	324	264	486	472	363	303	346	306	400	345	319	463	399	253	328	309	279
ENSRNOG00000001428	alkB homolog 4, lysine demethylase	288587	288587	Alkbh4	56	59	42	41	70	53	52	74	52	72	50	37	45	73	62	62	46	47	60	58	40	36
ENSRNOG00000001429	leucine-rich repeats and WD repeat domain containing 1	304396	304396	Lrwd1	147	114	119	89	131	114	141	156	136	124	124	125	122	139	99	141	147	132	111	139	113	97
ENSRNOG00000001430	RNA polymerase II subunit J	288588	288588	Polr2j	909	1106	990	1065	1373	836	1347	1372	1374	1532	1253	1307	1132	1353	1029	1331	1555	1483	1384	1409	1070	967
ENSRNOG00000001431	RAS p21 protein activator 4	288589	288589	Rasa4	17	11	8	8	11	6	23	7	9	17	21	14	8	6	10	16	10	12	22	8	12	9
ENSRNOG00000001432	deltex E3 ubiquitin ligase 2	304591	304591	Dtx2	42	37	37	47	53	33	35	77	60	47	48	72	68	66	56	32	40	42	32	39	55	48
ENSRNOG00000001434	zona pellucida glycoprotein 3	114639	114639	Zp3	5	11	4	8	19	11	16	12	4	28	16	21	20	19	11	22	10	10	10	19	5	10
ENSRNOG00000001435	scavenger receptor cysteine rich family member with 4 domains	304401	304401	Ssc4d	56	78	55	51	84	71	99	60	70	86	91	107	81	61	65	108	65	49	86	88	39	38
ENSRNOG00000001436	tyrosine 3-monooxygenase/tryptophan 5-monooxygenase activation protein, gamma	56010	56010	Ywhag	40861	40916	43904	37947	48694	37378	31845	63526	49678	47840	43969	48469	48607	44122	45640	34368	42935	35719	33506	37679	42973	39933
ENSRNOG00000001439	serine/arginine repetitive matrix 3	685890	685890	Srrm3	150	109	103	93	111	114	74	147	162	125	105	122	109	127	119	88	123	90	71	124	108	77
ENSRNOG00000001440	malate dehydrogenase 2	81829	81829	Mdh2	7500	8815	8457	8149	10878	7111	10868	12048	10172	11458	9499	9580	10306	10020	8640	9532	9819	8183	9520	10014	9041	8545
ENSRNOG00000001441	transmembrane protein 120A	288591	288591	Tmem120a	539	564	559	587	718	478	687	760	739	728	631	641	654	728	602	654	688	631	609	687	573	609
ENSRNOG00000001442	cytochrome p450 oxidoreductase	29441	29441	Por	250	212	267	241	265	273	237	349	309	280	225	254	242	309	294	230	301	264	185	244	317	265
ENSRNOG00000001443	rhomboid domain containing 2	360793	360793	Rhbdd2	192	179	287	237	202	168	156	381	271	244	242	282	259	252	258	129	271	183	147	161	291	239
ENSRNOG00000001444	C-C motif chemokine ligand 26	685958	685958	Ccl26	0	1	0	0	0	1	1	1	0	1	0	1	2	0	0	1	1	1	0	0	3	0
ENSRNOG00000001448	huntingtin interacting protein 1	192154	192154	Hip1	826	939	987	882	1072	873	708	1357	1299	893	821	1106	871	1069	955	774	1165	1023	753	783	1001	919
ENSRNOG00000001449	POM121 transmembrane nucleoporin	113975	113975	Pom121	322	287	239	217	303	223	209	419	383	319	272	346	277	308	332	249	304	261	193	261	268	228
ENSRNOG00000001450	NOP2/Sun RNA methyltransferase family member 5	288595	288595	Nsun5	165	156	182	157	217	139	205	264	252	209	154	199	163	210	176	146	207	182	155	163	169	173
ENSRNOG00000001451	FK506 binding protein 6	288597	288597	Fkbp6	0	0	0	0	0	0	1	0	1	0	1	0	1	0	0	0	0	1	2	0	0	0
ENSRNOG00000001452	frizzled class receptor 9	266608	266608	Fzd9	11	8	6	9	10	13	5	11	14	11	7	14	5	8	16	13	17	8	7	17	8	5
ENSRNOG00000001453	bromodomain adjacent to zinc finger domain, 1B	368002	368002	Baz1b	551	532	525	478	699	549	557	694	701	576	500	592	487	629	509	573	618	585	489	536	545	529
ENSRNOG00000001454	eukaryotic translation initiation factor 4H	288599	288599	Eif4h	2024	2057	1871	1765	2491	2145	1772	2821	2869	2200	1981	2347	2009	2507	2183	2143	2728	2445	1807	1998	2096	2069
ENSRNOG00000001455	kinesin family member 13A	308173	308173	Kif13a	247	267	219	227	300	250	250	330	344	299	273	285	253	331	236	239	270	243	193	227	253	259
ENSRNOG00000001456	nucleoporin 153	25281	25281	Nup153	603	706	737	728	1016	588	787	1190	1090	1000	964	968	998	882	879	794	797	793	774	756	847	910
ENSRNOG00000001457	replication factor C subunit 2	116468	116468	Rfc2	201	217	181	222	267	167	289	276	261	244	265	244	238	299	233	274	277	223	215	246	235	178
ENSRNOG00000001465	iduronate 2-sulfatase			Ids	1678	2166	3085	2887	3433	1581	3040	4721	2916	4128	3638	3584	4529	2895	3440	2115	1917	1880	2407	2008	3379	3686
ENSRNOG00000001466	cytochrome P450, family 2, subfamily c, polypeptide 55-like	100361492	100361492	LOC100361492	0	0	0	0	0	0	0	0	0	0	0	0	0	0	0	0	0	0	0	0	0	0
ENSRNOG00000001469	elastin	25043	25043	Eln	47	20	15	23	19	26	51	13	18	32	16	55	17	54	13	32	22	20	10	11	37	24
ENSRNOG00000001470	LIM domain kinase 1	65172	65172	Limk1	687	681	657	593	640	541	459	1166	854	777	688	952	828	712	975	488	714	564	405	562	793	654
ENSRNOG00000001474	transmembrane protein 270	288604	288604	Tmem270	14	27	26	17	26	22	33	34	30	28	23	37	30	22	25	40	34	27	34	35	26	26
ENSRNOG00000001476	claudin 4	304407	304407	Cldn4	0	3	1	0	3	5	0	3	2	2	3	2	2	1	3	0	0	2	0	3	0	4
ENSRNOG00000001478	GTF2I repeat domain containing 1	246770	246770	Gtf2ird1	129	142	122	98	180	144	131	152	186	146	145	139	108	200	126	139	176	192	116	129	141	146
ENSRNOG00000001479	general transcription factor II I	353256	353256	Gtf2i	2026	2142	2247	1932	2321	1764	2052	3395	2849	2497	2306	2709	2477	2527	2564	2197	2540	2042	1764	1970	2415	2237
ENSRNOG00000001480	neutrophil cytosolic factor 1	114553	114553	Ncf1	24	28	28	34	24	18	70	25	27	36	35	37	30	26	31	39	59	49	39	32	37	33
ENSRNOG00000001482	GTF2I repeat domain containing 2	288606	288606	Gtf2ird2	47	65	49	56	74	56	57	77	76	55	56	81	63	52	60	53	68	48	42	51	74	73
ENSRNOG00000001483	RCC1 like	360796	360796	Rcc1l	70	80	82	79	90	61	98	97	148	90	79	105	97	89	93	108	112	90	93	85	77	70
ENSRNOG00000001484	cytosolic arginine sensor for mTORC1 subunit 2	304410	304410	Castor2	21	19	31	21	27	22	17	66	22	30	47	41	55	32	45	16	30	20	18	22	51	47
ENSRNOG00000001488	proteasome subunit beta 1	94198	94198	Psmb1	5501	6695	6200	6941	9991	5463	10037	10004	9477	10534	9219	8610	8273	8505	7199	7613	8936	8661	9189	7961	7593	7614
ENSRNOG00000001489	TATA box binding protein	117526	117526	Tbp	260	339	311	338	450	275	459	486	441	541	475	445	456	416	332	406	365	401	449	354	357	385
ENSRNOG00000001490	programmed cell death 2	58934	58934	Pdcd2	562	790	651	686	1051	617	1073	927	953	1099	863	903	747	885	735	867	913	914	977	837	772	871
ENSRNOG00000001492	solute carrier family 8 member A2	140447	140447	Slc8a2	36	27	28	22	23	19	13	40	38	28	26	36	31	27	40	15	38	15	14	20	35	19
ENSRNOG00000001493	kaptin			Kptn	247	256	199	179	218	196	260	260	267	229	204	234	189	261	213	266	246	226	184	221	226	196
ENSRNOG00000001494	NSF attachment protein alpha	140673	140673	Napa	4924	6140	5778	5713	7895	4488	7841	8006	6699	8510	6982	6800	7224	7131	5693	7022	6386	5444	6996	6583	6558	6049
ENSRNOG00000001499	MIA SH3 domain containing	81510	81510	Mia	69	98	43	63	87	64	112	78	91	112	78	100	54	72	55	96	147	139	99	89	56	66
ENSRNOG00000001500	RAB4B, member RAS oncogene family	50866	50866	Rab4b	479	386	415	387	488	355	448	587	518	525	383	438	439	453	419	406	485	396	394	485	441	358
ENSRNOG00000001501	small nuclear ribonucleoprotein polypeptide A	292729	292729	Snrpa	139	155	152	158	166	123	146	157	177	171	154	122	134	155	126	133	151	129	124	170	155	119
ENSRNOG00000001506	transmembrane protein 35A	308134	308134	Tmem35a	3042	3470	3511	3405	4713	3021	4122	4938	4464	4705	4177	4295	4075	4391	3803	3518	4131	3958	3627	3294	3761	3824
ENSRNOG00000001510				AC120066.1	8	1	8	11	9	5	10	7	2	2	3	9	7	1	3	4	5	4	4	5	3	5
ENSRNOG00000001512				AABR07029675.1	1	0	0	1	0	0	1	0	0	0	0	0	1	0	0	0	1	1	0	0	1	0
ENSRNOG00000001514	cell division cycle associated 7	311742	311742	Cdca7	22	43	24	26	38	12	24	53	33	22	22	38	47	47	38	32	22	34	25	26	32	30
ENSRNOG00000001515	mitogen-activated protein kinase kinase kinase 20	311743	311743	Map3k20	43	50	99	108	127	33	66	159	93	104	115	137	162	79	116	57	53	62	74	54	112	106
ENSRNOG00000001516	Rap guanine nucleotide exchange factor 4			Rapgef4	529	500	789	689	747	538	588	1111	826	898	912	937	1063	747	888	446	675	516	568	526	879	928
ENSRNOG00000001517	pyruvate dehydrogenase kinase 1	116551	116551	Pdk1	178	230	227	195	258	143	280	357	276	312	248	272	268	233	230	216	231	202	212	237	203	215
ENSRNOG00000001518	integrin subunit alpha 6	114517	114517	Itga6	1869	2009	2302	2159	2332	1746	2018	3177	2802	2527	2387	2959	2551	2463	2569	1909	2129	1975	1521	1683	2379	2236
ENSRNOG00000001519	distal-less homeobox 2	296499	296499	Dlx2	0	2	0	1	1	1	0	4	1	1	0	1	0	0	0	0	0	0	0	1	1	1
ENSRNOG00000001520	distal-less homeobox 1	296500	296500	Dlx1	13	13	4	4	7	4	4	7	24	8	7	7	7	28	14	7	8	12	4	9	11	18
ENSRNOG00000001524	histone acetyltransferase 1	296501	296501	Hat1	649	808	845	878	1357	736	1294	1266	1182	1410	1209	1119	1074	1026	903	939	1034	1152	1203	894	1009	1117
ENSRNOG00000001525	immunoglobulin superfamily, member 11	303926	303926	Igsf11	777	821	723	709	1005	713	649	1161	1221	924	812	1000	805	1031	1013	910	932	860	729	799	970	904
ENSRNOG00000001527	Cd80 molecule	25408	25408	Cd80	0	5	3	2	5	1	2	8	2	4	3	4	3	6	7	3	5	0	3	2	0	3
ENSRNOG00000001528	growth associated protein 43	29423	29423	Gap43	3015	3427	3902	3783	4594	3214	3873	4849	4316	4983	4396	4053	4124	4582	3626	3275	4790	3799	3558	3808	3325	3524
ENSRNOG00000001531	ChaC cation transport regulator 2	360994	360994	Chac2	229	284	312	337	457	267	445	494	447	447	415	400	365	382	371	377	379	391	364	321	363	450
ENSRNOG00000001544	cysteine and tyrosine rich 1	304138	304138	Cyyr1	270	255	311	337	479	281	372	514	483	580	554	426	470	563	428	298	301	368	320	281	416	381
ENSRNOG00000001547	alkylglycerone phosphate synthase	84114	84114	Agps	77	58	93	99	117	52	103	182	181	113	111	154	122	92	119	51	59	57	71	51	117	99
ENSRNOG00000001548	nuclear factor, erythroid 2-like 2	83619	83619	Nfe2l2	872	959	929	1060	1593	800	1523	1521	1322	1621	1309	1348	1332	1262	1132	1224	1153	1158	1099	968	1292	1186
ENSRNOG00000001551	ATP synthase peripheral stalk subunit F6	94271	94271	Atp5pf	2732	3433	3628	3868	6473	3628	5282	5328	5497	6147	5443	4327	3964	4872	3861	4983	5221	5854	5501	4302	3885	4340
ENSRNOG00000001554	similar to DNA segment, Chr 16, ERATO Doi 472, expressed	360692	360692	RGD1563888	11	6	18	14	16	14	16	24	25	17	12	17	13	11	17	14	18	22	13	12	12	18
ENSRNOG00000001555	BTG anti-proliferation factor 3	54230	54230	Btg3	150	193	205	221	294	198	247	366	356	321	286	270	247	281	247	197	228	281	219	223	239	210
ENSRNOG00000001557	CXADR, Ig-like cell adhesion molecule	89843	89843	Cxadr	54	74	78	74	83	47	155	142	119	105	106	116	139	82	81	59	98	125	89	49	101	111
ENSRNOG00000001559	metaxin 2	288150	288150	Mtx2	971	1172	1269	1345	1998	1155	1772	1912	1775	1911	1753	1619	1459	1763	1484	1568	1645	1732	1789	1369	1446	1580
ENSRNOG00000001566				AABR07033579.1	0	0	0	0	0	0	0	0	0	0	0	0	0	0	0	0	0	0	0	0	0	0
ENSRNOG00000001567	keratin associated protein 14	501768	501768	Krtap14	0	0	0	0	0	0	0	0	0	0	0	0	0	0	0	0	0	0	0	0	0	0
ENSRNOG00000001570	hypothetical protein LOC100363136	100363136	100363136	LOC100363136	0	0	0	0	0	0	0	0	0	0	0	0	0	0	0	0	0	0	0	0	0	0
ENSRNOG00000001571	claudin 8	304124	304124	Cldn8	0	0	0	0	0	0	1	0	0	0	0	0	0	0	0	0	0	0	0	0	0	0
ENSRNOG00000001572	homeo box D1	288151	288151	Hoxd1	894	924	872	774	1119	955	811	1497	1342	1044	1038	1243	983	1200	1176	1043	1269	1169	819	865	1167	1079
ENSRNOG00000001573	ubiquitin specific peptidase 25	304150	304150	Usp25	164	168	262	256	309	153	269	417	291	305	342	338	352	259	336	172	212	171	194	190	310	298
ENSRNOG00000001575	glutamate ionotropic receptor kainate type subunit 1	29559	29559	Grik1	703	622	736	688	865	626	795	1025	928	940	762	853	778	919	926	747	864	872	607	629	847	740
ENSRNOG00000001577	homeo box D3	288152	288152	Hoxd3	4	2	10	3	6	3	3	7	7	9	0	3	6	3	4	4	8	9	2	4	5	4
ENSRNOG00000001578	homeo box D4	288153	288153	Hoxd4	1	0	4	3	5	3	1	2	3	7	2	6	3	2	3	0	0	6	3	1	3	2
ENSRNOG00000001580	homeo box D9	688999	688999	Hoxd9	6	2	5	1	2	2	0	2	0	4	3	2	5	2	1	2	2	0	3	5	1	5
ENSRNOG00000001581	homeo box D10	303991	303991	Hoxd10	0	0	0	0	0	0	0	1	0	0	0	0	0	1	0	0	1	0	0	0	0	1
ENSRNOG00000001582	BTB domain and CNC homolog 1	304127	304127	Bach1	16	17	23	36	37	16	28	56	31	27	32	35	38	37	42	30	17	17	19	15	33	41
ENSRNOG00000001584	MAP3K7 C-terminal like	304131	304131	Map3k7cl	38	26	23	23	25	8	27	31	30	38	42	49	25	41	21	27	22	28	18	31	22	19
ENSRNOG00000001585	nuclear receptor interacting protein 1	304157	304157	Nrip1	446	487	463	424	746	435	551	786	753	675	676	693	590	571	576	540	540	475	488	530	573	590
ENSRNOG00000001587	homeo box D12	366082	366082	Hoxd12	0	0	0	0	0	0	0	0	0	0	0	0	0	0	0	0	0	0	0	0	0	0
ENSRNOG00000001588	homeo box D13	288154	288154	Hoxd13	0	0	0	0	0	0	1	0	0	3	0	0	0	0	0	0	1	1	0	0	2	1
ENSRNOG00000001589	even-skipped homeobox 2	288155	288155	Evx2	0	0	0	0	0	0	0	0	0	0	0	1	0	0	0	0	3	1	0	0	1	1
ENSRNOG00000001592	chaperonin containing TCP1 subunit 8	288305	288305	Cct8	2834	3291	3678	4133	6028	3305	5345	5482	5297	5589	5260	4937	4723	4983	4093	4283	4758	4864	4693	3980	4254	4608
ENSRNOG00000001593	lunapark, ER junction formation factor	362151	362151	Lnpk	449	557	645	702	897	459	971	1170	781	1004	906	757	869	714	670	689	638	601	678	574	811	913
ENSRNOG00000001596	ATP synthase membrane subunit c locus 3	114630	114630	Atp5mc3	5076	4997	5353	5232	7717	4636	7085	7965	7176	8249	7069	7224	7095	7260	6579	6508	6662	5674	7104	6258	5773	5426
ENSRNOG00000001597	activating transcription factor 2	81647	81647	Atf2	444	555	754	810	967	405	884	1086	745	1181	1051	976	1081	758	788	575	575	666	766	564	794	914
ENSRNOG00000001598	ubiquitin specific peptidase 16	288306	288306	Usp16	200	214	229	264	388	235	323	263	307	358	293	317	284	302	227	256	245	291	285	252	249	293
ENSRNOG00000001599	RWD domain containing 2B	304132	304132	Rwdd2b	289	264	295	262	385	263	304	329	379	347	271	356	295	360	272	351	362	356	268	272	287	292
ENSRNOG00000001601				AABR07034008.1	0	0	0	0	0	0	0	0	1	0	0	0	0	0	0	0	0	0	0	0	0	0
ENSRNOG00000001602	listerin E3 ubiquitin protein ligase 1	288308	288308	Ltn1	803	1000	1170	1070	1462	804	1379	1580	1344	1454	1412	1304	1302	1291	1188	1222	1143	1076	1093	867	1178	1245
ENSRNOG00000001603	N-6 adenine-specific DNA methyltransferase 1	288309	288309	N6amt1	120	139	153	135	166	119	234	168	209	197	144	171	158	150	127	169	212	173	133	141	162	123
ENSRNOG00000001607	ADAM metallopeptidase with thrombospondin type 1 motif, 1	79252	79252	Adamts1	40	44	68	78	91	67	90	101	98	71	83	66	80	77	68	56	80	68	61	55	78	90
ENSRNOG00000001608	neurexophilin and PC-esterase domain family, member 3	681096	681096	Nxpe3	862	929	909	898	1326	852	1149	1440	1269	1143	1066	1290	1192	1110	1083	1133	1104	960	927	990	1067	1036
ENSRNOG00000001609	centrosomal protein 97	304007	304007	Cep97	260	260	246	272	387	214	352	364	337	374	316	341	302	320	262	322	362	323	306	334	280	276
ENSRNOG00000001611	ribosomal protein L24	64307	64307	Rpl24	2960	3812	3310	3492	5311	2908	5248	4735	4727	6060	4674	4226	3966	4625	3637	4684	4683	4980	4889	3963	3931	4146
ENSRNOG00000001613	zinc finger and BTB domain containing 11	304010	304010	Zbtb11	451	544	564	549	935	569	754	865	790	699	729	673	715	688	644	655	659	646	562	521	673	778
ENSRNOG00000001616	SUMO specific peptidase 7	288167	288167	Senp7	270	385	378	379	552	341	547	620	602	527	521	523	433	446	433	462	466	524	436	379	438	516
ENSRNOG00000001618	receptor-interacting serine-threonine kinase 4	304053	304053	Ripk4	46	65	64	47	58	52	70	107	90	54	62	66	60	61	59	68	82	58	56	73	53	59
ENSRNOG00000001620	PR/SET domain 15	304054	304054	Prdm15	104	115	108	123	133	103	104	138	137	131	115	103	108	141	93	82	107	118	90	103	120	107
ENSRNOG00000001621	C2 calcium-dependent domain containing 2	304055	304055	C2cd2	133	116	129	127	149	92	141	256	181	168	162	187	216	122	169	105	136	112	116	113	148	161
ENSRNOG00000001622	interphotoreceptor matrix proteoglycan 2	245919	245919	Impg2	2	1	7	5	9	3	2	3	4	4	5	5	4	3	0	2	0	1	2	2	5	3
ENSRNOG00000001623	zinc finger and BTB domain containing 21	304056	304056	Zbtb21	148	177	159	179	268	190	213	266	203	220	223	198	189	219	170	182	212	189	170	187	176	216
ENSRNOG00000001627	ABI family member 3 binding protein	363767	363767	Abi3bp	403	605	692	660	1139	454	1202	1029	859	1134	983	1121	1271	902	813	655	754	814	875	548	982	1033
ENSRNOG00000001628	Purkinje cell protein 4	25510	25510	Pcp4	6115	7885	6423	6658	11716	6120	9936	13804	12210	15493	12255	10167	10477	12627	9212	12008	12924	13228	13129	10985	9481	9900
ENSRNOG00000001629	tryptophan rich basic protein	288233	288233	Wrb	1160	1413	1342	1469	1996	1175	1761	1947	1846	1856	1760	1800	1717	1766	1448	1574	1633	1543	1696	1530	1511	1485
ENSRNOG00000001632	bromodomain and WD repeat domain containing 1	304061	304061	Brwd1	229	243	262	272	330	231	261	352	312	271	300	261	268	256	257	245	284	253	247	198	306	266
ENSRNOG00000001633	Trk-fused gene	360709	360709	Tfg	1906	2289	2303	2203	3104	2103	2499	3179	2911	3137	2762	2662	2460	2799	2443	2655	2538	2608	2480	2519	2351	2508
ENSRNOG00000001634	adhesion G protein-coupled receptor G7	304014	304014	Adgrg7	0	0	0	0	0	0	0	0	0	0	0	0	0	0	0	0	0	0	0	0	0	0
ENSRNOG00000001640	translocase of outer mitochondrial membrane 70	304017	304017	Tomm70	171	220	235	253	398	206	344	467	347	313	371	355	376	311	319	269	256	202	234	175	300	445
ENSRNOG00000001642	TBC1 domain family, member 23	304019	304019	Tbc1d23	1023	1188	1155	1350	2034	1140	1678	1883	1821	1693	1650	1603	1401	1482	1387	1406	1479	1622	1435	1263	1380	1524
ENSRNOG00000001643	proteasome assembly chaperone 1	288236	288236	Psmg1	1047	1090	1032	956	1435	1018	1264	1383	1406	1415	1210	1250	1082	1345	1045	1151	1336	1491	1193	1198	1166	1222
ENSRNOG00000001644	transmembrane protein 30C	288175	288175	Tmem30c	1	1	4	1	1	0	2	0	1	3	2	3	2	3	0	1	1	1	3	8	2	0
ENSRNOG00000001645	filamin A interacting protein 1-like	304020	304020	Filip1l	61	85	65	68	92	55	144	92	94	104	92	107	107	87	71	69	91	71	64	49	96	80
ENSRNOG00000001647	ETS proto-oncogene 2, transcription factor	304063	304063	Ets2	183	189	180	155	223	177	196	263	269	209	226	243	211	202	210	216	263	233	163	200	198	210
ENSRNOG00000001652	ERG, ETS transcription factor	170909	170909	Erg	10	2	7	11	16	7	10	22	13	26	22	10	24	39	12	10	3	8	9	7	15	15
ENSRNOG00000001653	ST3 beta-galactoside alpha-2,3-sialyltransferase 6	304023	304023	St3gal6	464	478	463	513	785	415	751	793	703	768	663	655	733	638	590	504	615	623	599	519	586	613
ENSRNOG00000001654	coproporphyrinogen oxidase	304024	304024	Cpox	124	98	120	145	181	130	147	189	200	167	156	154	163	187	168	135	167	225	143	134	142	138
ENSRNOG00000001656	potassium voltage-gated channel subfamily J member 15	170847	170847	Kcnj15	0	3	0	0	2	0	1	1	1	2	1	4	3	2	0	0	1	1	0	1	0	0
ENSRNOG00000001657	claudin domain containing 1	288182	288182	Cldnd1	2212	2780	2661	2835	3985	2351	3547	4042	3902	3989	3644	3390	3077	3087	2880	3256	3447	3669	2968	2943	3056	3148
ENSRNOG00000001658	potassium voltage-gated channel subfamily J member 6	25743	25743	Kcnj6	28	26	19	35	28	13	21	36	33	42	33	46	39	20	42	22	21	21	17	18	47	35
ENSRNOG00000001662	dual specificity tyrosine phosphorylation regulated kinase 1A	25255	25255	Dyrk1a	489	531	637	502	670	421	513	818	684	687	722	704	699	605	683	468	511	490	512	401	673	629
ENSRNOG00000001675				AABR07033943.1	0	0	0	0	0	0	0	0	0	0	0	0	0	0	0	0	0	0	0	0	0	0
ENSRNOG00000001679	gamma-aminobutyric acid type A receptor rho3 subunit	192258	192258	Gabrr3	0	0	0	0	1	4	0	0	2	0	0	2	0	0	0	0	1	0	0	0	0	0
ENSRNOG00000001680				AABR07072230.1	32	29	31	48	41	30	45	43	46	65	37	41	46	43	29	21	40	43	33	38	45	46
ENSRNOG00000001681	VPS26 endosomal protein sorting factor C	360703	360703	Vps26c	257	303	296	331	425	232	419	506	437	461	395	449	431	431	385	396	333	328	383	369	358	348
ENSRNOG00000001682	tetratricopeptide repeat domain 3	360702	360702	Ttc3	2717	3223	4715	4776	6236	2661	5908	6861	4955	5930	6551	5917	6502	4603	5048	4039	4089	3784	4631	3265	5087	5435
ENSRNOG00000001684	ripply transcriptional repressor 3	288239	288239	Ripply3	5	4	2	4	6	7	8	6	12	11	9	8	3	7	2	9	10	11	11	11	7	5
ENSRNOG00000001686	holocarboxylase synthetase	288240	288240	Hlcs	54	45	80	71	58	41	40	98	62	68	77	93	102	52	87	45	54	25	41	32	73	71
ENSRNOG00000001687	crystallin beta-gamma domain containing 3	288204	288204	Crybg3	83	83	117	86	127	71	128	120	126	127	108	141	141	138	109	82	96	101	95	73	116	112
ENSRNOG00000001689	ADP-ribosylation factor like GTPase 6	363760	363760	Arl6	649	712	927	876	1526	795	1265	1398	1279	1358	1262	1068	1032	1090	1014	1060	1133	1346	1222	902	1113	1286
ENSRNOG00000001691	claudin 14	304073	304073	Cldn14	0	0	1	1	0	0	1	1	1	1	0	0	0	0	1	1	1	2	3	0	1	0
ENSRNOG00000001692	chromatin assembly factor 1 subunit B	288242	288242	Chaf1b	18	24	26	27	35	28	18	30	27	28	26	24	31	28	43	19	34	28	17	17	32	20
ENSRNOG00000001699	SET domain containing 4	245975	245975	Setd4	192	183	175	170	297	169	234	235	215	240	180	190	172	259	159	235	213	233	222	226	177	149
ENSRNOG00000001700	whirlin	313255	313255	Whrn	177	127	168	140	199	173	113	221	218	175	140	178	132	187	151	130	195	170	121	184	160	139
ENSRNOG00000001701	carbonyl reductase 3	304078	304078	Cbr3	49	63	58	56	82	65	75	98	87	77	73	82	77	86	67	72	89	100	56	56	62	57
ENSRNOG00000001704	runt-related transcription factor 1	50662	50662	Runx1	97	84	98	84	77	69	50	157	108	115	78	125	117	104	125	57	76	70	60	80	103	82
ENSRNOG00000001706	kalirin, RhoGEF kinase	84009	84009	Kalrn	135	124	166	138	140	103	120	215	150	165	173	208	159	143	184	93	144	111	89	93	178	153
ENSRNOG00000001707	von Willebrand factor A domain containing 5B2	303812	303812	Vwa5b2	302	249	296	214	259	295	185	359	284	312	223	294	310	301	327	177	234	234	180	202	267	218
ENSRNOG00000001708	dishevelled segment polarity protein 3	303811	303811	Dvl3	369	344	443	321	373	355	305	633	479	556	386	529	448	480	552	300	382	326	272	315	512	441
ENSRNOG00000001709	adaptor related protein complex 2 subunit mu 1	116563	116563	Ap2m1	9290	9130	8877	8199	10020	7889	7950	12607	11078	10489	9058	10769	9422	10528	9832	8647	11168	8898	7287	8956	9086	7922
ENSRNOG00000001710	ATP binding cassette subfamily F member 3	287982	287982	Abcf3	732	800	780	798	1020	691	913	1121	1026	978	909	1050	1024	979	935	956	1100	928	801	868	843	825
ENSRNOG00000001711	HRAS-like suppressor	288025	288025	Hrasls	71	68	41	43	92	60	97	48	49	71	61	68	85	59	72	90	95	77	93	78	60	64
ENSRNOG00000001712	ALG3, alpha-1,3- mannosyltransferase	287983	287983	Alg3	413	389	413	347	515	354	353	504	395	556	393	381	415	472	395	334	372	360	376	429	429	335
ENSRNOG00000001713	interleukin 13 receptor, alpha 1-like	100360218	100360218	LOC100360218	1	1	3	2	0	1	4	4	4	5	2	0	2	4	1	4	1	1	3	0	2	2
ENSRNOG00000001714	ATPase 13A4	288026	288026	Atp13a4	35	31	43	42	79	45	46	49	52	64	51	56	35	70	46	41	56	45	45	43	66	44
ENSRNOG00000001715	endothelin-converting enzyme 2	408243	408243	Ece2	495	453	471	378	567	428	407	689	541	550	521	673	651	580	598	371	525	431	345	349	503	502
ENSRNOG00000001717	OPA1, mitochondrial dynamin like GTPase	171116	171116	Opa1	508	653	871	868	1143	497	977	1295	896	1062	1127	1083	1155	832	952	639	733	666	795	640	990	1062
ENSRNOG00000001719	proteasome 26S subunit, non-ATPase 2	287984	287984	Psmd2	1915	1998	1862	1951	2316	1641	2163	3101	2647	2282	2078	2577	2423	2338	2206	2113	2611	1890	1845	2159	2258	1977
ENSRNOG00000001720	hes family bHLH transcription factor 1	29577	29577	Hes1	147	199	201	205	269	180	213	281	279	256	248	228	213	259	254	193	219	201	172	195	222	247
ENSRNOG00000001724	ATPase 13A3	678704	678704	Atp13a3	2	2	1	0	4	1	0	2	0	1	3	2	0	1	0	0	1	2	1	0	1	2
ENSRNOG00000001726	transmembrane protein 44			Tmem44	10	5	11	7	6	4	18	11	15	19	17	10	13	16	13	9	18	10	5	9	7	5
ENSRNOG00000001727	large 60S subunit nuclear export GTPase 1	288029	288029	Lsg1	151	152	149	164	215	162	206	255	239	232	218	215	212	230	194	183	189	167	187	167	224	167
ENSRNOG00000001728	protein FAM43A-like	288031	288031	LOC100909474	72	60	73	61	67	63	86	103	76	75	78	100	74	59	77	79	101	93	63	64	68	65
ENSRNOG00000001729	xyloside xylosyltransferase 1	363799	363799	Xxylt1	31	63	62	44	61	32	40	89	57	80	55	68	89	50	85	44	41	53	38	46	58	49
ENSRNOG00000001730	ArfGAP with coiled-coil, ankyrin repeat and PH domains 2	619382	619382	Acap2	177	189	268	249	322	164	254	394	293	302	327	308	343	242	301	164	161	203	203	169	307	312
ENSRNOG00000001733	protein phosphatase 1, regulatory (inhibitor) subunit 2	192361	192361	Ppp1r2	3214	3533	4691	4573	6027	3692	4719	6720	5796	5514	5516	5331	5214	5388	5050	4463	4951	4851	4083	4012	5089	5617
ENSRNOG00000001736	3-hydroxybutyrate dehydrogenase 1	117099	117099	Bdh1	169	157	152	185	176	140	155	230	191	210	173	198	139	171	172	150	187	190	115	181	162	141
ENSRNOG00000001738	eukaryotic translation initiation factor 4 gamma, 1	287986	287986	Eif4g1	14	5	10	6	9	2	5	16	5	7	14	13	11	7	15	7	8	6	6	2	12	13
ENSRNOG00000001739	melanotransferrin	288038	288038	Meltf	1	3	2	2	4	3	2	1	4	2	1	0	3	3	0	1	3	3	1	2	3	0
ENSRNOG00000001742	chloride voltage-gated channel 2	29232	29232/108348101	Clcn2	0	1	0	0	0	0	0	0	0	0	0	0	0	0	0	0	0	0	0	0	0	0
ENSRNOG00000001746	nuclear cap binding protein subunit 2	108348149	108348149	Ncbp2	0	0	0	0	0	0	0	0	0	0	0	2	0	0	0	0	0	0	1	0	2	1
ENSRNOG00000001747	p21 (RAC1) activated kinase 2	100910732	100910732	Pak2	3	1	1	2	1	2	2	6	5	4	1	2	1	5	1	1	1	1	3	1	1	0
ENSRNOG00000001748	RNA polymerase II subunit H	100912534	100912534	Polr2h	1	0	0	0	0	0	0	0	0	0	0	0	0	1	0	1	0	0	0	1	0	0
ENSRNOG00000001750	chordin	117275	117275	Chrd	9	7	7	14	17	5	31	10	12	10	15	11	9	11	9	16	15	8	7	5	9	7
ENSRNOG00000001752	negative regulator of reactive oxygen species	303875	303875	Nrros	52	66	65	52	72	46	73	54	56	58	59	55	64	87	55	73	88	69	58	59	82	58
ENSRNOG00000001754	WD repeat domain 53	498097	498097	Wdr53	131	146	136	176	194	103	191	227	201	223	186	194	168	176	168	163	162	168	176	191	148	170
ENSRNOG00000001756	UBX domain-containing protein 7-like	100911374	100911374	LOC100911374	0	0	0	0	0	0	0	0	0	0	0	0	0	0	0	0	0	0	0	0	0	0
ENSRNOG00000001757	transmembrane 4 L six family member 19	288044	288044	Tm4sf19	48	57	25	14	46	33	24	65	42	83	64	28	44	38	43	41	42	37	37	36	26	20
ENSRNOG00000001758	Tctex1 domain containing 2	498095	498095	Tctex1d2	139	191	180	201	260	182	261	294	306	296	268	262	239	295	251	204	282	256	252	184	206	238
ENSRNOG00000001762	phosphate cytidylyltransferase 1, choline, alpha	140544	140544	Pcyt1a	780	933	934	877	1116	638	962	1489	1232	1110	1125	1210	1182	1095	1091	983	1006	875	839	743	974	1024
ENSRNOG00000001764	VPS8 CORVET complex subunit	287990	287990	Vps8	581	607	629	643	913	567	735	929	824	786	810	831	816	845	790	627	801	725	618	666	701	657
ENSRNOG00000001765	solute carrier family 51, alpha subunit	303879	303879	Slc51a	164	221	204	214	390	169	260	337	296	372	276	326	326	325	270	232	278	253	224	216	241	215
ENSRNOG00000001766	transferrin receptor	64678	64678	Tfrc	2004	2489	2405	2727	3259	1825	3615	4011	3473	3208	3042	3565	3381	2978	3103	3173	2825	2704	3352	2868	3022	3137
ENSRNOG00000001767	RGD1562339	498107	498107	RGD1562339	46	34	55	69	72	34	43	107	64	77	72	96	80	83	90	40	37	46	36	28	69	85
ENSRNOG00000001769	tyrosine kinase, non-receptor, 2	303882	303882	Tnk2	356	236	221	195	279	265	192	390	375	271	221	297	251	290	261	181	324	253	141	241	259	185
ENSRNOG00000001770	enoyl-CoA hydratase and 3-hydroxyacyl CoA dehydrogenase	171142	171142	Ehhadh	29	37	59	35	47	30	44	100	86	29	44	50	36	49	44	61	51	41	49	62	60	51
ENSRNOG00000001773	SUMO specific peptidase 2	78973	78973	Senp2	244	231	343	343	347	220	300	471	377	427	439	451	426	331	386	273	306	296	320	222	367	390
ENSRNOG00000001774	leucine rich repeats and calponin homology domain containing 3	303883	303883	Lrch3	154	172	246	242	293	120	224	353	294	325	294	272	349	246	254	145	148	135	199	137	258	223
ENSRNOG00000001776	mucin 20, cell surface associated	303886	303886	Muc20	2	0	2	0	0	1	3	0	3	0	3	1	1	5	3	2	1	0	0	1	1	2
ENSRNOG00000001777	mucin 4, cell surface associated	303887	303887	AABR07034428.1	0	1	0	0	0	0	0	0	3	0	0	2	0	0	0	0	0	1	1	0	0	0
ENSRNOG00000001781	leishmanolysin like peptidase	363795	363795	Lmln	172	158	178	179	225	177	172	267	224	171	212	221	237	174	194	183	201	145	174	135	199	197
ENSRNOG00000001782	oxysterol binding protein-like 11	303888	303888	Osbpl11	325	276	312	323	368	288	358	452	433	391	345	408	311	368	335	347	469	392	322	299	349	331
ENSRNOG00000001783	transformer 2 beta homolog	117259	117259	Tra2b	464	519	511	536	695	396	703	825	764	765	661	714	656	590	610	585	622	646	569	512	576	624
ENSRNOG00000001785	ets variant 5	303828	303828	Etv5	1094	1163	1235	1106	1298	1098	915	1593	1489	1250	1107	1331	1182	1263	1256	1125	1520	1330	882	1128	1104	1121
ENSRNOG00000001786	sorting nexin 4	360725	360725	Snx4	1457	1471	1438	1459	2365	1526	2153	2004	2043	2064	1801	1708	1612	1884	1541	1951	1964	2077	1836	1806	1656	1632
ENSRNOG00000001789	zinc finger protein 148	58820	58820	Zfp148	301	359	363	382	522	269	444	665	515	599	499	547	597	467	515	319	394	329	339	335	467	447
ENSRNOG00000001792	solute carrier family 12, member 8	266733	266733	Slc12a8	3	2	39	26	22	11	7	30	25	34	21	25	25	35	41	7	6	6	3	6	1	2
ENSRNOG00000001793	heart development protein with EGF-like domains 1	689710	689710	Heg1	83	85	100	110	92	53	90	188	136	154	149	172	151	116	145	49	97	66	75	74	142	90
ENSRNOG00000001794	mucin 13, cell surface associated	207126	207126	Muc13	0	0	0	0	0	0	0	0	0	0	0	0	0	0	0	1	0	0	0	0	1	0
ENSRNOG00000001795	integrin subunit beta 5	257645	257645	Itgb5	338	366	282	288	347	301	327	465	488	376	327	379	332	352	331	302	451	367	274	307	332	260
ENSRNOG00000001796	diacylglycerol kinase, gamma	25666	25666	Dgkg	144	160	219	198	205	131	157	325	223	174	190	194	229	159	211	126	158	156	173	122	269	220
ENSRNOG00000001797	uridine monophosphate synthetase	288051	288051	Umps	435	488	381	437	634	422	553	647	620	559	540	531	594	568	458	567	616	580	501	498	468	445
ENSRNOG00000001803	DnaJ heat shock protein family (Hsp40) member B11	360734	360734	Dnajb11	410	432	431	415	542	450	437	551	562	483	455	551	410	536	472	502	570	546	423	444	386	449
ENSRNOG00000001804	inositol 1,4,5-trisphosphate receptor, type 2	81678	81678	Itpr2	30	27	35	36	51	39	51	43	42	44	44	58	47	33	38	28	39	39	33	31	30	42
ENSRNOG00000001806	fetuin B	83928	83928	Fetub	0	0	0	1	2	0	0	2	1	0	0	1	0	0	2	0	1	1	2	0	0	0
ENSRNOG00000001807	sarcospan	500364	500364	Sspn	106	79	98	84	123	69	99	166	154	111	94	126	157	102	104	86	108	88	80	66	94	124
ENSRNOG00000001808	integrator complex subunit 13	690728	690728	Ints13	211	232	265	308	409	212	319	375	406	337	339	383	310	268	271	289	274	333	284	275	263	291
ENSRNOG00000001809	histidine-rich glycoprotein	681544	681544/171016	Hrg	0	0	0	0	0	0	0	0	0	0	0	0	0	0	0	0	0	0	0	0	0	0
ENSRNOG00000001811	FGFR1 oncogene partner 2	362463	362463	Fgfr1op2	791	874	979	1005	1372	844	1165	1484	1490	1229	1275	1325	1167	1089	1111	1113	1178	992	1094	915	1058	1088
ENSRNOG00000001813	dynamin 1-like	114114	114114	Dnm1l	1717	1947	2743	2733	3564	1743	3161	4573	3137	3360	3575	3569	3949	2994	3203	2323	2269	2201	2735	2044	3116	3659
ENSRNOG00000001815	eukaryotic translation initiation factor 4A2	303831	303831	Eif4a2	10376	11849	14941	15197	21826	12286	20579	24197	20374	22301	21269	19207	19359	19227	18334	16176	17203	17041	17891	13428	18955	21420
ENSRNOG00000001816	replication factor C subunit 4	288003	288003	Rfc4	214	254	242	271	474	220	405	385	410	504	498	347	283	372	300	329	398	400	365	309	315	318
ENSRNOG00000001817	transmembrane 7 superfamily member 3	297725	297725	Tm7sf3	494	528	503	481	673	388	593	761	605	680	628	573	595	642	539	466	484	465	510	439	525	523
ENSRNOG00000001820	mediator complex subunit 21	312849	312849	Med21	375	566	380	494	779	378	671	730	694	753	618	650	528	659	538	698	650	746	732	566	549	588
ENSRNOG00000001821	adiponectin, C1Q and collagen domain containing	246253	246253	Adipoq	0	0	0	0	1	0	2	0	0	2	1	1	3	3	0	0	1	0	1	0	0	0
ENSRNOG00000001823	ST6 beta-galactoside alpha-2,6-sialyltransferase 1	25197	25197	St6gal1	505	599	548	497	714	446	528	875	716	600	614	702	666	651	709	484	694	536	449	415	737	722
ENSRNOG00000001825				AABR07034767.1	48	43	51	51	73	42	59	63	55	54	56	50	62	55	36	66	52	48	70	55	35	42
ENSRNOG00000001827	mannan-binding lectin serine peptidase 1	64023	64023	Masp1	312	392	358	305	454	363	325	511	476	445	446	442	435	464	456	263	473	383	343	347	393	375
ENSRNOG00000001828	serine/threonine kinase 38 like	691337	691337	Stk38l	318	407	345	323	469	347	411	555	533	474	422	443	393	423	362	396	471	441	367	357	391	371
ENSRNOG00000001829	ubiquitin conjugating enzyme E2 V2	287927	287927	Ube2v2	680	817	961	1046	1659	857	1499	1463	1404	1635	1518	1355	1281	1393	1106	1249	1194	1391	1443	1098	1071	1310
ENSRNOG00000001830	aryl hydrocarbon receptor nuclear translocator-like 2	362464	362464	Arntl2	21	28	30	22	50	24	37	36	17	43	51	39	51	30	26	43	27	23	38	29	31	33
ENSRNOG00000001833	minichromosome maintenance complex component 4	29728	29728	Mcm4	211	248	254	266	324	219	318	385	358	307	279	274	295	303	224	240	294	243	300	257	313	260
ENSRNOG00000001834	mitotic spindle organizing protein 2B	287929	287929	Mzt2b	226	258	269	268	293	200	300	350	313	311	300	275	269	269	241	276	250	273	261	279	243	246
ENSRNOG00000001837	somatostatin	24797	24797	Sst	556	404	445	333	551	365	324	647	569	669	543	412	411	498	517	371	547	492	424	456	491	343
ENSRNOG00000001839	pre-B lymphocyte gene 2	363830	363830	Vpreb2	0	0	0	0	0	2	0	0	1	0	0	0	0	0	0	0	0	0	0	1	0	0
ENSRNOG00000001840	RAB15 effector protein	500366	500366	Rep15	0	1	0	0	2	1	0	0	1	0	0	0	0	0	0	0	0	0	0	0	0	0
ENSRNOG00000001842	mitochondrial ribosomal protein S35	297727	297727	Mrps35	496	455	515	484	660	491	563	1182	1024	726	617	647	607	855	860	474	638	619	510	527	626	606
ENSRNOG00000001843	B-cell CLL/lymphoma 6	303836	303836	Bcl6	228	214	223	226	449	282	249	307	288	261	231	335	378	251	244	269	320	291	239	242	356	311
ENSRNOG00000001844	kelch-like family, member 42	500367	500367	Klhl42	83	91	89	106	110	69	91	183	133	142	129	147	160	118	141	78	102	70	71	87	122	132
ENSRNOG00000001845	DNA topoisomerase III beta	287930	287930	Top3b	247	231	271	260	320	231	231	417	322	293	276	269	281	314	275	220	254	240	261	237	292	247
ENSRNOG00000001847	coiled-coil domain containing 91	312863	312863	Ccdc91	424	425	407	437	488	411	482	550	495	481	370	514	409	425	353	511	525	504	396	502	398	372
ENSRNOG00000001849	mitogen activated protein kinase 1	116590	116590	Mapk1	994	1114	1438	1342	1681	973	1310	2157	1588	1844	1751	1756	1836	1572	1608	1171	1254	1138	1334	1056	1582	1552
ENSRNOG00000001851	fatty acyl CoA reductase 2	500368	500368	Far2	105	118	191	149	166	123	124	230	224	183	218	191	194	212	208	109	170	136	160	138	160	161
ENSRNOG00000001852	ERGIC and golgi 2	297728	297728	Ergic2	446	546	606	624	987	511	907	858	881	917	839	703	682	761	622	786	788	852	797	693	614	757
ENSRNOG00000001854	transmembrane and tetratricopeptide repeat containing 1	362465	362465	Tmtc1	58	63	114	87	111	50	103	211	117	127	118	137	176	124	197	50	88	54	69	62	151	175
ENSRNOG00000001858	yippee-like 1	100360867	100360867	Ypel1	6	14	14	18	17	9	10	30	10	24	18	23	16	29	14	12	16	24	17	17	21	22
ENSRNOG00000001859	stromal cell-derived factor 2-like 1	680945	680945	Sdf2l1	147	159	127	133	129	117	96	184	176	87	100	115	100	102	105	120	110	115	117	142	113	90
ENSRNOG00000001860	coiled-coil domain containing 116	287936	287936	Ccdc116	2	1	2	1	2	3	0	2	1	1	2	0	0	5	1	0	0	0	3	1	2	2
ENSRNOG00000001861	YdjC chitooligosaccharide deacetylase homolog	287938	287938	Ydjc	46	68	47	54	52	36	59	56	48	66	40	50	45	64	51	46	76	45	39	63	46	45
ENSRNOG00000001862	ubiquitin-conjugating enzyme E2L 3	363836	363836	Ube2l3	5002	6119	5587	5526	7438	4181	6906	7806	6738	7892	7051	6369	6765	6581	5595	6220	5998	5274	6173	5825	6021	6015
ENSRNOG00000001864	transmembrane protein 191C	680867	680867	Tmem191c	0	0	0	0	0	0	0	0	0	0	0	0	0	0	0	0	0	0	0	0	0	0
ENSRNOG00000001865	serpin family D member 1	79224	79224	Serpind1	0	0	0	0	0	0	9	0	1	0	0	0	0	0	0	0	0	0	0	0	0	0
ENSRNOG00000001867	synaptosome associated protein 29	116500	116500	Snap29	478	602	548	574	763	473	657	944	859	630	712	726	649	691	620	561	626	550	655	599	651	613
ENSRNOG00000001868	crk-like protein-like	287942	287942/100911248	LOC100911248	32	27	43	54	43	19	47	72	48	68	62	58	77	44	44	41	17	21	34	27	54	43
ENSRNOG00000001869	RAB44, member RAS oncogene family	309649	309649	Rab44	0	0	0	0	0	0	0	0	1	0	0	1	0	0	1	0	0	1	0	0	1	0
ENSRNOG00000001870	leucine-zipper-like transcription regulator 1	360745	360745	Lztr1	988	1058	995	916	1185	865	1062	1419	1272	1133	990	1342	1179	1319	1097	1126	1322	1121	929	1094	1057	896
ENSRNOG00000001872	leucine rich repeat containing 74B	100361946	100361946	Lrrc74b	6	5	6	8	12	1	9	2	4	11	11	18	8	8	7	13	4	2	6	4	5	10
ENSRNOG00000001873	purinergic receptor P2X 6	25041	25041	P2rx6	182	184	138	136	236	154	221	281	250	240	204	324	298	224	239	231	298	156	160	209	195	160
ENSRNOG00000001874	solute carrier family 7, member 4	303787	303787	Slc7a4	72	71	89	87	99	75	92	131	87	100	86	87	105	94	92	64	78	77	56	85	100	93
ENSRNOG00000001875	sphingomyelin phosphodiesterase 4	303790	303790	Smpd4	425	475	530	422	499	341	299	645	522	451	421	378	415	383	381	252	350	317	382	342	450	463
ENSRNOG00000001876	coiled-coil domain containing 74A	680752	680752	Ccdc74a	13	19	23	23	32	15	22	26	24	25	35	20	16	32	20	29	21	26	24	16	22	17
ENSRNOG00000001877	mediator complex subunit 15	360743	360743	Med15	491	448	456	385	492	421	387	595	538	583	404	515	428	520	526	372	493	412	321	471	499	387
ENSRNOG00000001878	kelch-like family member 22	303792	303792	Klhl22	265	284	290	282	327	222	308	449	372	288	331	393	362	364	335	281	317	301	255	280	298	256
ENSRNOG00000001880	DiGeorge syndrome critical region gene 6	303794	303794	Dgcr6	848	890	855	863	917	644	667	1258	1081	873	728	837	746	780	761	704	804	648	700	807	757	711
ENSRNOG00000001884	RAN binding protein 1	360739	360739	Ranbp1	506	733	645	750	887	535	913	908	899	974	849	842	819	786	707	754	962	736	827	734	781	705
ENSRNOG00000001885	tRNA methyltransferase 2 homolog A	287953	287953	Trmt2a	207	181	181	169	229	153	209	289	264	228	173	198	194	230	200	198	248	229	187	214	206	183
ENSRNOG00000001886	DGCR8 microprocessor complex subunit	287954	287954	Dgcr8	276	330	281	259	368	293	352	347	354	329	304	344	292	345	259	355	394	362	311	349	303	329
ENSRNOG00000001888	ARVCF, delta catenin family member	303798	303798	Arvcf	204	217	181	169	264	172	208	290	262	223	215	273	213	212	261	209	223	208	175	213	210	151
ENSRNOG00000001889	catechol-O-methyltransferase	24267	24267	Comt	1533	1965	1567	1708	2602	1643	2526	2132	2055	2620	2104	2435	2005	2577	2177	2442	2639	2267	1892	2064	1560	1498
ENSRNOG00000001890	thioredoxin reductase 2	50551	50551	Txnrd2	102	132	107	106	117	116	109	157	171	127	139	145	128	138	139	116	161	132	98	124	117	94
ENSRNOG00000001891	G protein subunit beta 1 like	680266	680266	Gnb1l	28	36	26	25	51	25	30	42	50	36	39	37	39	44	34	40	42	37	33	47	17	40
ENSRNOG00000001892	T-box 1	360737	360737	Tbx1	1	7	5	0	10	6	8	8	6	17	6	6	18	9	9	3	4	1	2	6	9	8
ENSRNOG00000001893	serine/threonine-protein phosphatase 2A catalytic subunit alpha-like			LOC100362453	13	15	15	16	20	14	12	24	26	14	19	25	20	18	15	17	21	23	14	20	18	19
ENSRNOG00000001908	kelch-like family member 6	287974	287974	Klhl6	4	10	19	12	15	12	17	12	16	13	21	14	17	12	9	13	13	16	13	6	8	19
ENSRNOG00000001911	MAP6 domain containing 1	363823	363823	Map6d1	11	12	29	26	23	12	17	36	26	45	45	23	33	12	33	15	20	30	23	10	22	24
ENSRNOG00000001912	trans-2,3-enoyl-CoA reductase-like	364134	364134	Tecrl	0	0	0	0	0	0	0	0	0	0	0	0	0	0	0	0	0	0	0	0	0	0
ENSRNOG00000001915	chondrolectin	288289	288289	Chodl	230	235	196	179	377	175	442	328	369	267	243	221	190	205	199	480	305	258	247	205	163	164
ENSRNOG00000001916	transmembrane serine protease 15	288291	288291	Tmprss15	0	0	0	0	1	0	0	0	0	0	0	0	0	0	0	0	0	0	0	0	0	0
ENSRNOG00000001923	tumor protein p63 regulated 1	360731	360731	Tprg1	0	0	0	0	0	0	0	1	1	0	0	0	1	0	0	0	0	0	0	0	0	0
ENSRNOG00000001924	tumor protein p63	246334	246334	Tp63	3	2	3	0	2	2	2	1	3	3	2	6	5	1	4	1	4	2	1	2	3	2
ENSRNOG00000001926	claudin 1	65129	65129	Cldn1	395	938	1011	1071	1008	665	714	1385	1282	859	1093	1374	1467	628	960	706	1265	1152	845	491	1004	1292
ENSRNOG00000001928	interleukin 1 receptor accessory protein	25466	25466	Il1rap	100	104	114	133	139	61	159	222	183	155	142	138	165	127	154	118	117	107	110	96	147	143
ENSRNOG00000001930	coiled-coil domain containing 50	288022	288022	Ccdc50	130	116	160	189	214	91	193	262	211	223	183	220	219	156	177	138	114	167	161	118	182	179
ENSRNOG00000001931	fibroblast growth factor 12	170630	170630	Fgf12	3558	4271	4921	4802	6914	3764	6226	7213	5977	7112	6711	5908	6115	5825	5598	5391	5564	5272	5254	4031	5820	6336
ENSRNOG00000001942	submaxillary gland androgen regulated protein 3B	24867	24867	Smr3b	0	0	0	1	0	0	1	1	0	1	1	0	0	0	1	0	0	0	0	1	0	0
ENSRNOG00000001943	resistin-like gamma	288135	288135	Retnlg	0	0	0	3	3	1	3	0	4	2	2	3	1	3	1	3	0	2	1	2	1	0
ENSRNOG00000001945	variable coding sequence A2	289526	289526	Vcsa2	0	0	0	0	0	0	0	0	0	0	0	0	0	0	0	0	1	0	0	0	0	0
ENSRNOG00000001949	submaxillary gland androgen regulated protein 3A	498341	498341	Smr3a	0	0	0	0	0	0	0	0	0	0	0	0	0	0	0	0	0	0	0	0	0	0
ENSRNOG00000001950	calcium binding protein, spermatid associated 1	64029	64029	Cabs1	0	0	0	0	0	0	0	0	0	0	0	0	0	0	0	0	0	0	0	0	0	0
ENSRNOG00000001951	casein kappa	29188	29188	Csn3	0	0	0	0	0	0	0	0	0	0	0	0	0	0	0	0	0	0	0	0	0	0
ENSRNOG00000001953	beta-secretase 2	288227	288227	Bace2	353	430	358	396	489	365	373	580	488	437	392	427	353	414	438	419	527	469	309	382	386	356
ENSRNOG00000001955	resistin like alpha	81712	81712	Retnla	0	0	0	0	0	0	0	0	0	0	0	0	0	0	0	0	0	0	0	0	0	0
ENSRNOG00000001956	DAZ interacting zinc finger protein 3	303963	303963	Dzip3	286	318	432	462	552	230	538	685	471	580	585	580	621	442	435	428	359	331	515	391	514	589
ENSRNOG00000001957	sulfotransferase family 1E member 1	360268	360268	Sult1e1	0	0	0	0	0	0	0	0	0	0	0	0	1	0	0	0	0	0	0	0	0	0
ENSRNOG00000001958	intraflagellar transport 57	303968	303968	Ift57	360	437	418	430	679	385	483	639	632	583	567	507	489	531	481	469	582	551	488	465	461	512
ENSRNOG00000001959	myxovirus (influenza virus) resistance 1	24575	24575	Mx1	138	309	265	292	443	331	445	453	355	433	353	393	295	283	291	215	468	340	523	289	411	477
ENSRNOG00000001960	sulfotransferase family 1D, member 1	60393	60393	Sult1d1	17	11	12	17	21	12	10	31	18	23	13	10	8	15	20	15	20	36	27	10	8	10
ENSRNOG00000001962	family with sequence similarity 3, member B	304050	304050	Fam3b	8	5	6	4	10	11	10	8	12	15	7	12	11	10	8	11	23	9	11	11	9	12
ENSRNOG00000001963	MX dynamin like GTPase 2	286918	286918	Mx2	317	469	404	504	608	442	713	985	903	713	600	781	530	563	657	399	739	475	678	504	543	775
ENSRNOG00000001964	Cd47 molecule	29364	29364	Cd47	1233	1431	1727	1488	1940	1246	1343	2598	2181	2196	1929	2212	2060	1897	2227	1412	1821	1688	1403	1327	1875	2018
ENSRNOG00000001967	sulfotransferase family 1B member 1	64305	64305	Sult1b1	5	12	15	11	18	12	15	17	15	15	24	14	18	22	11	11	18	16	19	14	23	16
ENSRNOG00000001971	BBX, HMG-box containing	303970	303970	Bbx	33	24	56	48	73	24	66	72	55	68	66	52	73	50	64	23	39	24	39	25	67	66
ENSRNOG00000001973	UDP glucuronosyltransferase family 2 member A3	289533	289533/286989/63867	Ugt2a3	0	1	1	1	1	1	0	0	0	0	0	3	0	0	0	0	1	1	0	0	0	0
ENSRNOG00000001976	transmembrane serine protease 2	156435	156435	Tmprss2	0	0	0	0	0	0	2	1	0	0	0	0	0	0	0	0	2	0	0	0	0	1
ENSRNOG00000001979	regulator of calcineurin 1	266766	266766	Rcan1	927	1022	876	874	1076	787	953	1279	1223	1112	1007	1075	952	1132	981	975	1179	1019	909	991	879	764
ENSRNOG00000001980	UDP glucuronosyltransferase 2 family, polypeptide B35	83808	83808	Ugt2b35	0	0	1	1	0	0	0	0	1	0	0	0	0	0	0	2	0	0	0	0	0	0
ENSRNOG00000001982	Cbl proto-oncogene B	171136	171136	Cblb	794	781	931	846	982	846	717	1232	1174	1117	956	1038	915	952	992	775	947	983	768	721	914	854
ENSRNOG00000001984	potassium voltage-gated channel subfamily E regulatory subunit 1	25471	25471	Kcne1	0	0	0	0	0	0	0	0	0	0	0	0	0	0	1	0	1	1	5	1	0	0
ENSRNOG00000001986	family with sequence similarity 243 member A	498063	498063	Fam243a	0	0	0	0	0	0	1	0	0	0	0	0	0	0	0	0	0	0	0	0	0	0
ENSRNOG00000001989	activated leukocyte cell adhesion molecule	79559	79559	Alcam	1042	1096	1583	1472	1981	1117	1659	2312	1845	1786	1827	1784	1782	1565	1633	1191	1361	1311	1311	1081	1484	1712
ENSRNOG00000001990	UDP glucuronosyltransferase 2 family, polypeptide B10	305264	305264/286954	Ugt2b10	0	0	0	0	0	0	0	0	0	0	2	0	0	0	0	0	0	0	0	0	0	3
ENSRNOG00000001991	ATP synthase peripheral stalk subunit OSCP	192241	192241	Atp5po	7991	9641	7826	8852	11850	7080	13187	12947	12134	13704	10851	11390	10577	10874	9181	10837	13258	11416	12232	12316	9634	8921
ENSRNOG00000001992	ATPase H+ transporting V1 subunit A	685232	685232	Atp6v1a	2040	2301	2467	2358	3033	1927	2856	3806	3193	3115	2980	3240	3226	2764	2715	2661	2818	2446	2488	2311	2720	2839
ENSRNOG00000001996	YTH domain containing 1	170956	170956	Ythdc1	453	503	514	483	700	488	553	758	733	677	570	668	600	668	612	579	626	590	500	530	543	557
ENSRNOG00000002001	intersectin 1	29491	29491	Itsn1	163	175	190	199	219	153	184	324	274	206	199	252	279	199	220	165	191	196	133	147	199	215
ENSRNOG00000002002	transmembrane serine protease 11B	365265	365265	Tmprss11b	0	0	0	0	1	0	0	0	0	0	0	1	0	0	0	0	0	0	0	0	0	0
ENSRNOG00000002004	PR/SET domain 8	305198	305198	Prdm8	23	14	21	15	14	11	11	24	15	22	18	10	17	20	18	5	10	26	6	8	26	20
ENSRNOG00000002005	transmembrane serine protease 11F	498345	498345	Tmprss11f	3	16	5	5	16	3	3	23	13	11	8	14	13	9	6	8	7	15	4	11	14	14
ENSRNOG00000002011	gonadotropin releasing hormone receptor	81668	81668	Gnrhr	1	0	3	0	1	0	5	5	0	1	2	1	2	4	3	0	4	5	0	0	0	4
ENSRNOG00000002012	downstream neighbor of SON	288257	288257	Donson	131	165	194	224	284	176	214	246	231	209	204	198	209	220	206	188	200	187	210	173	184	228
ENSRNOG00000002013	SID1 transmembrane family, member 1	288109	288109	Sidt1	54	38	43	39	49	37	28	58	60	61	54	56	46	75	38	34	59	46	55	46	42	42
ENSRNOG00000002014	signal transducing adaptor family member 1	305269	305269	Stap1	4	10	6	8	10	4	17	10	10	15	9	10	15	7	12	5	9	10	15	3	11	14
ENSRNOG00000002021	Son DNA binding protein	304092	304092	Son	1641	1751	2083	2054	2587	1284	2408	3196	2515	2556	2458	2680	2816	2223	2180	1831	1811	1722	1869	1640	2424	2507
ENSRNOG00000002024	EPH receptor A5	79208	79208	Epha5	174	180	222	225	291	192	224	388	370	233	274	337	270	241	231	205	276	219	187	201	259	252
ENSRNOG00000002026	DnaJ heat shock protein family (Hsp40) member C28	360699	360699	Dnajc28	52	52	61	62	97	52	86	110	99	97	70	103	108	72	68	64	98	58	87	51	81	82
ENSRNOG00000002028	transmembrane protein 50B	360698	360698	Tmem50b	3400	4344	3748	3832	5567	3132	5312	5280	5054	5044	4624	4942	4455	4805	3926	5354	4874	4503	4539	4327	4090	4104
ENSRNOG00000002031	N(alpha)-acetyltransferase 11, NatA catalytic subunit	289482	289482	Naa11	2	22	28	26	26	6	3	11	18	25	20	62	23	50	14	4	21	20	27	18	8	3
ENSRNOG00000002032	interferon gamma receptor 2	360697	360697	Ifngr2	389	461	390	467	545	350	512	601	559	590	497	491	482	568	490	475	518	514	454	451	453	462
ENSRNOG00000002035	progestin and adipoQ receptor family member 3	305203	305203	Paqr3	498	673	677	620	918	554	801	1033	849	846	824	754	796	716	691	723	718	760	685	677	722	728
ENSRNOG00000002036	PAX3 and PAX7 binding protein 1	681004	681004	Paxbp1	204	175	190	194	319	179	244	295	282	263	207	235	235	251	215	216	187	203	204	184	212	250
ENSRNOG00000002039	ecotropic viral integration site 5	100360066	100360066	Evi5	2339	2943	2587	2671	3873	2443	3262	3891	4063	3340	3278	3396	2799	3062	2765	3427	3440	3501	2848	2863	2962	2951
ENSRNOG00000002040	BMP2 inducible kinase			Bmp2k	134	144	185	156	186	103	171	279	186	229	212	226	252	166	237	160	172	163	155	115	215	242
ENSRNOG00000002041	BOC cell adhesion associated, oncogene regulated	360715	360715	Boc	96	125	130	82	157	132	194	160	137	143	117	126	113	149	134	102	158	163	87	93	117	116
ENSRNOG00000002042	growth factor independent 1 transcriptional repressor	24388	24388	Gfi1	0	0	0	0	2	1	0	0	0	0	3	0	0	0	0	0	0	0	1	2	1	0
ENSRNOG00000002044	GTP-binding protein 8 (putative)	360714	360714	Gtpbp8	96	96	118	112	168	90	125	172	167	149	116	126	116	127	137	119	160	128	140	87	106	88
ENSRNOG00000002045	annexin A3	25291	25291	Anxa3	64	71	83	109	142	69	183	106	112	135	131	113	111	138	105	120	128	211	92	99	105	107
ENSRNOG00000002046	CD200 receptor 1-like	501779	501779	Cd200r1l	0	1	0	1	0	2	0	0	0	0	0	0	0	1	3	0	3	0	2	0	0	1
ENSRNOG00000002050	insulin-like growth factor binding protein 7	289560	289560	Igfbp7	2139	2812	2681	2960	3591	2418	3687	3678	3407	3162	2762	3206	3202	2714	2459	3488	4055	3591	3384	3282	2879	2793
ENSRNOG00000002051	synaptojanin 1	85238	85238	Synj1	7230	8501	8833	8323	10950	7399	8416	12802	10964	10110	9288	9903	9367	9358	8782	8854	9705	9201	8000	8410	8973	9277
ENSRNOG00000002052	coiled-coil domain containing 80	64387	64387	Ccdc80	93	109	83	102	166	93	273	125	119	131	138	172	122	268	99	125	132	165	85	105	127	107
ENSRNOG00000002053	Fraser extracellular matrix complex subunit 1	289486	289486	Fras1	105	111	137	106	115	81	113	164	151	143	146	146	129	111	135	50	100	62	58	70	147	130
ENSRNOG00000002054	glomulin, FKBP associated protein	289437	289437	Glmn	413	478	451	517	798	496	762	712	741	768	649	668	587	711	540	651	655	783	635	549	572	638
ENSRNOG00000002055	nitric oxide associated 1	289562	289562	Noa1	446	474	429	413	593	411	466	566	574	518	459	510	437	513	466	517	633	501	439	516	429	425
ENSRNOG00000002057	solute carrier family 10 member 6	289459	289459	Slc10a6	1	5	1	3	0	1	2	5	2	2	1	0	3	2	1	4	4	2	2	1	4	3
ENSRNOG00000002061	protein tyrosine phosphatase, non-receptor type 13	498331	498331	Ptpn13	303	304	318	289	413	265	367	410	402	320	309	374	330	378	346	320	350	368	249	281	348	331
ENSRNOG00000002069	solute carrier family 35, member A5	498081	498081	Slc35a5	539	763	818	904	1274	586	1107	1193	1055	1247	1170	1155	1118	1001	969	886	834	903	1044	715	964	1077
ENSRNOG00000002070	mitochondrial ribosomal protein L1	289491	289491	Mrpl1	3	4	5	3	4	1	2	4	3	7	4	5	7	4	5	3	2	5	4	2	4	2
ENSRNOG00000002072	eva-1 homolog C	360695	360695	Eva1c	111	74	116	91	102	96	73	126	96	137	95	114	108	126	93	80	123	93	90	125	97	84
ENSRNOG00000002073	bromodomain, testis-specific			Brdt	36	41	42	29	69	37	40	51	68	45	53	72	36	54	52	37	47	34	43	34	49	39
ENSRNOG00000002074	RE1-silencing transcription factor	83618	83618	Rest	31	13	29	29	31	17	28	38	28	27	30	45	33	28	28	14	24	16	15	17	27	25
ENSRNOG00000002075	CCR4-NOT transcription complex, subunit 6-like	360917	360917	Cnot6l	125	148	138	136	175	103	172	280	199	196	205	218	186	178	203	158	141	144	129	129	151	210
ENSRNOG00000002079	mitogen activated protein kinase 10	25272	25272	Mapk10	2304	2701	2760	2606	3440	2125	2973	4162	3448	3651	3643	3625	3985	3260	3249	2870	2869	2478	2685	2415	3008	3039
ENSRNOG00000002080	URB1 ribosome biogenesis 1 homolog (S. cerevisiae)	304104	304104	Urb1	191	181	223	189	260	176	195	302	277	216	237	274	283	239	198	168	210	193	191	187	224	199
ENSRNOG00000002085	theg spermatid protein-like	498350	498350	Thegl	12	10	6	1	23	19	33	32	31	6	8	26	22	7	19	19	22	18	30	13	44	36
ENSRNOG00000002089	cyclin G2	29157	29157	Ccng2	521	634	638	604	949	607	754	950	999	877	805	893	701	813	728	778	927	963	724	693	688	822
ENSRNOG00000002091	general transcription factor IIIC subunit 3	316810	316810	Gtf3c3	401	491	523	519	704	404	700	768	636	761	686	719	639	593	570	549	549	566	611	454	615	612
ENSRNOG00000002092	hormonally upregulated Neu-associated kinase	288275	288275	Hunk	6	5	3	1	6	5	4	5	5	1	6	7	6	2	5	6	4	3	4	4	6	1
ENSRNOG00000002093	transforming growth factor beta receptor 3	29610	29610	Tgfbr3	1297	1391	1344	1400	1620	1175	1655	2096	2104	1639	1602	1779	1383	1616	1569	1760	1870	1761	1316	1492	1727	1727
ENSRNOG00000002094	autophagy related 3	171415	171415	Atg3	577	606	707	662	877	645	829	1067	1078	911	842	883	803	944	894	718	919	847	638	708	801	807
ENSRNOG00000002097	RAS-like family 11 member B	305302	305302	Rasl11b	61	74	80	77	116	90	44	96	86	93	78	99	82	96	97	85	102	129	101	78	69	67
ENSRNOG00000002100	signal recognition particle subunit SRP72-like	498351	498351/108348180	LOC108348180	249	297	388	388	454	199	458	571	390	580	496	514	550	442	430	292	312	277	351	253	393	462
ENSRNOG00000002101	phosphoribosylaminoimidazole carboxylase and phosphoribosylaminoimidazolesuccinocarboxamide synthase	140946	140946	Paics	109	104	132	131	166	93	172	223	187	207	175	192	219	158	179	102	141	144	161	128	171	160
ENSRNOG00000002104	SR-related CTD-associated factor 4	245924	245924	Scaf4	166	168	167	177	175	163	122	247	214	202	202	207	173	175	173	133	173	147	112	125	185	171
ENSRNOG00000002105	cell division cycle 7	360908	360908	Cdc7	25	17	13	19	19	17	20	27	23	29	27	30	31	17	29	22	13	13	16	17	32	18
ENSRNOG00000002106	ubiquitin specific peptidase 46	289584	289584	Usp46	1068	1199	1222	1242	1764	1097	1519	1995	1820	1524	1563	1736	1552	1570	1563	1417	1482	1412	1306	1237	1357	1504
ENSRNOG00000002110	family with sequence similarity 114, member A1-like 1	316729	316729	Fam114a1l1	3	1	1	1	3	0	6	1	3	5	1	4	5	1	1	2	2	2	0	0	7	0
ENSRNOG00000002112	zinc finger protein 644	305127	305127	Zfp644	651	863	800	768	1036	668	856	1153	1094	816	747	860	770	786	710	774	928	976	857	909	1011	997
ENSRNOG00000002115	superoxide dismutase 1	24786	24786	Sod1	6828	8086	7050	7270	12345	7196	11448	11283	10661	9103	7551	6746	6509	8509	6887	9799	8787	8655	7490	7292	7548	7502
ENSRNOG00000002116	ribosomal protein lateral stalk subunit P2	100911575	100911575	Rplp2	2	0	2	0	0	0	0	0	0	0	1	1	0	1	1	1	0	1	1	0	0	0
ENSRNOG00000002117	BarH-like homeobox 2	65050	65050	Barhl2	0	0	1	2	0	1	1	0	0	0	0	0	0	1	0	0	0	1	0	1	1	0
ENSRNOG00000002120	spermatogenesis associated 18	289586	289586	Spata18	17	15	10	12	17	9	13	17	14	24	14	21	10	13	13	2	9	7	10	12	31	16
ENSRNOG00000002121	leucine rich repeat containing 8 VRAC subunit D	305131	305131	Lrrc8d	917	1052	1115	923	1283	916	1018	1612	1356	1274	1147	1162	1176	1270	1116	1152	1161	1080	916	1009	1159	1126
ENSRNOG00000002122	leucine rich repeat containing 8 VRAC subunit C	289443	289443	Lrrc8c	1766	2054	2001	1759	2504	1978	1514	2831	2468	2260	2068	2135	2024	2121	2035	1817	2135	1858	1517	1769	2105	2136
ENSRNOG00000002125	cyclin I	289500	289500	Ccni	2902	3284	2941	2779	4443	3393	3436	4835	5160	4046	3676	4199	3060	3618	3716	3743	4591	4919	3028	3648	3517	3536
ENSRNOG00000002126	neural cell adhesion molecule 2	288280	288280	Ncam2	292	326	438	324	398	163	475	691	514	591	628	549	693	390	476	380	352	337	394	296	525	610
ENSRNOG00000002127				AABR07014836.1	0	0	0	0	0	0	0	0	0	0	0	0	0	0	0	0	0	0	0	0	0	0
ENSRNOG00000002128	phosphoribosyl pyrophosphate amidotransferase	117544	117544	Ppat	311	300	357	387	444	291	367	496	499	455	460	437	401	393	389	409	467	421	301	291	393	398
ENSRNOG00000002129	leucine rich repeat containing 8 VRAC subunit B	305135	305135	Lrrc8b	274	265	386	313	350	212	271	579	395	421	444	456	508	349	444	215	251	212	256	201	377	390
ENSRNOG00000002130				AABR07014241.1	0	0	0	0	0	0	0	0	0	0	0	0	0	0	0	0	0	0	0	0	0	0
ENSRNOG00000002134	guanylate binding protein family member 6	305139	305139	Gbp6	3	2	4	8	6	3	9	11	5	6	4	12	8	3	4	1	6	7	7	6	11	6
ENSRNOG00000002135	sarcoglycan, beta	680229	680229	Sgcb	929	1039	1190	1153	1623	1009	1208	1764	1721	1374	1407	1480	1271	1348	1431	1106	1363	1402	987	933	1270	1298
ENSRNOG00000002137	aminoadipate-semialdehyde dehydrogenase	364136	364136	Aasdh	180	168	171	192	256	152	215	237	248	246	191	213	232	233	219	183	216	208	175	182	155	174
ENSRNOG00000002139	hypothetical LOC289568	289568	289568	RGD1311575	843	881	956	889	1207	1016	837	1365	1448	1131	1033	1182	977	1147	954	1076	1223	1157	817	897	932	933
ENSRNOG00000002141	Cd200 molecule	24560	24560	Cd200	1668	1811	2046	1869	2447	1802	1979	3110	2965	2617	2470	2418	2261	2398	2268	2105	2246	2146	1926	1841	2332	2363
ENSRNOG00000002142	CDP-diacylglycerol synthase 1	81925	81925	Cds1	419	477	566	502	577	319	480	812	550	606	545	630	688	528	609	361	421	321	419	379	624	566
ENSRNOG00000002144	exocyst complex component 1	305287	305287	Exoc1	1171	1263	1230	1281	1802	1219	1432	1850	1807	1611	1516	1604	1623	1608	1456	1448	1602	1424	1281	1383	1433	1373
ENSRNOG00000002145	transmembrane serine protease 7	288118	288118	Tmprss7	14	13	13	2	16	6	3	12	8	4	9	15	13	9	7	7	9	7	8	8	5	12
ENSRNOG00000002146	polycystin 2, transient receptor potential cation channel	498328	498328	Pkd2	211	299	213	242	367	272	402	350	390	337	355	365	285	294	279	299	289	394	270	287	245	293
ENSRNOG00000002149	NK6 homeobox 1	65193	65193	Nkx6-1	1	0	0	0	0	0	1	0	0	0	0	0	0	0	0	0	0	0	0	0	0	0
ENSRNOG00000002151	transgelin-3	103693564	103693564	LOC103693564	0	2	0	0	0	0	2	0	0	0	2	0	0	0	0	1	1	0	0	0	1	0
ENSRNOG00000002152	defective in cullin neddylation 1 domain containing 4	360928	360928	Dcun1d4	1387	1570	1527	1491	1915	1425	1573	2321	2157	1913	1693	1869	1796	1774	1665	1580	1751	1629	1500	1459	1755	1722
ENSRNOG00000002153	centrosomal protein 135	305288	305288	Cep135	94	98	107	101	138	99	119	141	160	125	124	134	100	122	122	100	111	106	96	120	101	132
ENSRNOG00000002154	matrix extracellular phosphoglycoprotein	79110	79110	Mepe	2	1	0	1	2	2	1	3	4	2	2	3	3	1	1	0	5	1	1	1	2	2
ENSRNOG00000002158	integrin-binding sialoprotein	24477	24477	Ibsp	27	25	27	16	44	27	22	44	44	40	45	60	41	44	25	23	34	37	24	33	19	8
ENSRNOG00000002159	glycerol-3-phosphate acyltransferase 3	305166	305166	Gpat3	133	140	159	140	256	156	158	224	231	187	198	140	184	155	160	195	138	167	184	176	177	156
ENSRNOG00000002161	toll-like receptor 6	305353	305353	Tlr6	8	8	10	11	18	8	38	18	11	8	26	12	18	14	15	11	10	12	19	10	18	12
ENSRNOG00000002163	Kruppel like factor 3	114845	114845	Klf3	252	311	327	268	352	246	381	464	458	407	386	359	339	345	320	316	340	392	247	238	317	388
ENSRNOG00000002164	neuromedin U	63887	63887	Nmu	36	40	44	39	42	19	38	35	49	61	42	37	28	33	33	36	31	50	40	34	27	14
ENSRNOG00000002165	abraxas 1, BRCA1 A complex subunit	289468	289468	Abraxas1	44	41	49	66	87	51	85	75	96	74	71	59	74	76	49	79	85	88	113	74	73	87
ENSRNOG00000002167	dentin matrix acidic phosphoprotein 1	25312	25312	Dmp1	2	1	0	1	6	0	1	1	6	1	1	2	4	2	3	1	1	1	2	2	0	0
ENSRNOG00000002168	dentin sialophosphoprotein	25254	25254	Dspp	0	0	1	0	0	0	1	0	0	0	0	0	0	0	0	0	0	0	0	0	0	0
ENSRNOG00000002169	phosducin-like 2	498352	498352	Pdcl2	1	0	0	0	1	0	2	0	1	0	0	3	6	1	1	0	3	0	2	0	1	1
ENSRNOG00000002171	pleckstrin homology like domain, family B, member 2			Phldb2	32	25	39	30	37	24	65	58	33	51	36	58	52	38	37	24	35	22	24	18	38	35
ENSRNOG00000002174	cell wall biogenesis 43 C-terminal homolog	305307	305307	Cwh43	0	1	1	1	1	0	0	1	0	2	1	0	0	1	0	0	1	1	0	0	2	0
ENSRNOG00000002175	clock circadian regulator	60447	60447	Clock	699	849	880	780	1092	724	981	1218	1189	981	977	1015	943	946	918	820	986	1041	854	778	958	927
ENSRNOG00000002176	nectin cell adhesion molecule 3	288124	288124	Nectin3	116	197	189	180	221	120	232	304	245	263	265	260	262	219	255	168	186	168	176	158	243	226
ENSRNOG00000002177	glucosamine-6-phosphate deaminase 2	289608	289608	Gnpda2	1060	1336	1194	1361	1995	1138	2107	2129	2000	2020	1804	1598	1506	1706	1327	1868	1720	1777	2128	1517	1666	1980
ENSRNOG00000002178	mitochondrial ribosomal protein S18C	289469	289469	Mrps18c	443	580	469	600	964	475	873	810	829	968	902	820	639	775	650	711	1020	1075	930	817	587	646
ENSRNOG00000002180	TBC1 domain family member 1	360937	360937	Tbc1d1	188	157	201	166	266	182	235	270	248	241	226	251	221	246	208	211	235	227	214	201	212	206
ENSRNOG00000002181	helicase, POLQ-like	360912	360912	Helq	196	208	222	234	295	180	342	382	303	373	300	293	287	294	230	263	244	241	289	261	284	273
ENSRNOG00000002182	septin 11	305227	305227	Sept11	805	923	1095	928	1176	783	930	1757	1405	1321	1178	1353	1340	1125	1198	853	1056	814	892	772	1201	1166
ENSRNOG00000002185	phosphoglucomutase 2	289632	289632	Pgm2	202	201	282	246	322	188	277	370	350	372	316	314	294	319	310	277	329	307	262	271	286	279
ENSRNOG00000002186	nudix hydrolase 9	305149	305149	Nudt9	380	418	374	372	583	377	474	515	585	479	435	453	365	565	418	497	501	599	415	454	406	363
ENSRNOG00000002187	rhophilin associated tail protein 1	288053	288053	Ropn1	2	5	3	5	4	2	4	3	2	5	5	2	2	3	2	3	2	2	10	0	1	1
ENSRNOG00000002188	heparanase	64537	64537	Hpse	196	254	283	274	316	186	304	427	324	345	354	373	396	217	274	304	237	194	227	232	319	287
ENSRNOG00000002191	similar to RIKEN cDNA 0610040J01	498368	498368	LOC498368	287	376	224	299	401	250	413	507	384	397	341	423	412	343	329	393	332	294	319	375	350	320
ENSRNOG00000002192	RELT-like 1	289635	289635	Rell1	387	453	417	412	611	362	501	608	583	490	526	504	443	441	459	578	487	419	438	401	474	485
ENSRNOG00000002194	coenzyme Q2, polyprenyltransferase	498332	498332	Coq2	392	462	501	446	623	371	646	719	720	538	547	573	611	513	452	532	652	483	545	471	494	472
ENSRNOG00000002196	OCIA domain containing 2	100361733	100361733	Ociad2	54	79	62	80	83	65	117	90	80	100	92	94	101	72	85	88	84	69	100	70	100	101
ENSRNOG00000002199	transmembrane protein 165	364137	364137	Tmem165	545	648	591	632	840	512	785	873	854	775	788	779	715	730	668	753	814	821	727	742	653	693
ENSRNOG00000002200				AABR07072371.1	0	0	1	0	1	0	2	0	0	0	1	0	0	0	0	0	0	0	0	0	1	0
ENSRNOG00000002202	sosondowah ankyrin repeat domain family member B	289501	289501	Sowahb	3	1	9	10	2	6	4	6	15	14	10	18	11	9	11	9	7	8	7	5	10	4
ENSRNOG00000002203	lin-54 DREAM MuvB core complex component	305171	305171	Lin54	223	270	319	270	339	297	246	464	429	337	384	366	302	313	329	310	298	342	268	268	338	344
ENSRNOG00000002204	coiled-coil domain containing 158	289502	289502	Ccdc158	3	3	5	5	11	6	8	10	6	10	4	7	2	7	4	3	5	7	3	2	6	8
ENSRNOG00000002205	OCIA domain containing 1	289590	289590	Ociad1	5961	7037	6793	6871	10283	6469	8601	10169	9385	8967	8092	8035	7935	8423	7056	8452	8489	8122	7810	7125	7373	7505
ENSRNOG00000002207	GUF1 homolog, GTPase	305317	305317	Guf1	552	616	778	809	1149	695	810	985	945	999	937	860	834	871	752	763	882	798	829	640	761	825
ENSRNOG00000002208	shroom family member 3	305230	305230	Shroom3	30	24	39	29	31	47	15	56	57	55	39	52	36	38	59	27	48	27	21	19	28	39
ENSRNOG00000002210	hydroxysteroid (17-beta) dehydrogenase 11	289456	289456	Hsd17b11	3546	3709	3555	3391	5821	3373	4618	4906	4858	5198	4543	4314	4053	5002	3933	4425	4130	4474	3920	3542	3968	3792
ENSRNOG00000002212	hydroxysteroid (17-beta) dehydrogenase 13	305150	305150	Hsd17b13	44	48	37	42	70	48	66	64	50	59	57	54	38	70	48	61	65	57	60	58	39	56
ENSRNOG00000002214	kelch-like family member 8	289457	289457	Klhl8	244	233	212	235	357	238	305	323	343	294	294	316	304	310	271	337	354	344	264	259	239	238
ENSRNOG00000002215	myosin light chain kinase	288057	288057	Mylk	442	420	406	407	548	455	404	549	539	602	502	683	578	699	449	402	528	578	413	467	533	504
ENSRNOG00000002216	steroid 5 alpha-reductase 3	305291	305291	Srd5a3	415	438	508	410	542	445	388	688	597	476	528	588	511	575	580	400	430	418	355	385	437	482
ENSRNOG00000002217	placenta-specific 8	360914	360914/100910270	Plac8	12	14	6	10	19	20	65	9	24	27	20	8	4	17	2	10	22	30	24	15	8	17
ENSRNOG00000002218	starch binding domain 1	305234	305234	Stbd1	363	326	268	296	378	293	307	445	434	344	298	359	325	313	296	385	409	319	324	369	294	269
ENSRNOG00000002223				AABR07012587.1	0	2	0	0	1	0	0	1	2	2	3	0	2	1	1	0	0	1	0	0	2	0
ENSRNOG00000002224	Yip1 domain family, member 7	364147	364147	Yipf7	0	1	1	2	1	1	1	1	0	0	1	2	1	1	0	0	1	2	1	0	2	0
ENSRNOG00000002225	scavenger receptor class B, member 2	117106	117106	Scarb2	492	498	743	654	832	473	795	1177	783	871	910	947	1009	699	824	504	613	593	596	531	882	867
ENSRNOG00000002227	KIT proto-oncogene receptor tyrosine kinase	64030	64030	Kit	828	876	1007	844	1144	818	897	1401	1140	983	1013	1119	1076	1229	1099	817	1201	878	898	929	1087	1139
ENSRNOG00000002229	adenylate cyclase 5	64532	64532	Adcy5	99	126	135	114	136	85	118	183	150	162	146	192	152	143	147	104	132	149	76	93	132	122
ENSRNOG00000002232	AF4/FMR2 family, member 1	305152	305152	Aff1	53	51	92	84	66	36	57	127	86	90	83	120	107	81	108	49	55	35	44	39	68	79
ENSRNOG00000002238	semaphorin 5B	303901	303901	Sema5b	8	9	11	9	4	2	8	12	8	14	12	10	14	16	17	4	9	6	11	7	12	12
ENSRNOG00000002240	disrupted in renal carcinoma 2	303902	303902	Dirc2	1042	1131	1107	943	1402	1087	1150	1467	1544	1272	1166	1264	1103	1366	1077	1337	1443	1340	1106	1149	1131	1077
ENSRNOG00000002241	HSPB1 associated protein 1	171460	171460	Hspbap1	74	71	77	61	110	78	92	97	106	115	79	120	86	77	103	70	97	81	72	75	93	79
ENSRNOG00000002244	platelet derived growth factor receptor alpha	25267	25267	Pdgfra	393	677	555	602	724	475	925	836	803	657	835	1005	892	561	767	633	891	825	659	490	702	750
ENSRNOG00000002246	solute carrier family 30 member 9	498358	498358	Slc30a9	934	1040	1283	1258	1582	889	1557	1828	1522	1634	1626	1666	1637	1344	1387	1251	1248	1120	1319	1073	1359	1383
ENSRNOG00000002247	nucleoporin 54	53372	53372	Nup54	339	374	380	390	570	344	520	554	553	536	551	497	435	441	448	491	479	531	477	474	465	451
ENSRNOG00000002248	FRY like transcription coactivator	364144	364144	Fryl	665	623	929	745	870	577	672	1259	953	939	798	1094	1089	763	925	574	668	591	563	566	914	852
ENSRNOG00000002251	SEC31 homolog A, COPII coat complex component	93646	93646	Sec31a	647	613	693	578	742	692	554	1040	776	873	702	841	743	854	847	526	673	640	493	575	790	721
ENSRNOG00000002253	WD repeat domain 5B	303907	303907	Wdr5b	49	49	60	57	78	49	90	90	75	78	75	83	80	69	66	63	72	50	75	49	62	75
ENSRNOG00000002254	transmembrane protein 33	59303	59303	Tmem33	1400	1621	1989	1904	2532	1364	2134	3022	2477	2423	2664	2509	2355	1798	2111	1776	1844	1765	1881	1523	2217	2318
ENSRNOG00000002255	family with sequence similarity 162, member A	360721	360721	Fam162a	1934	2317	2310	2534	3148	1834	3183	3342	3231	3680	3075	2934	2646	3084	2584	2936	2855	2709	2699	2271	2329	2332
ENSRNOG00000002256	ADP-ribosyltransferase 3	305235	305235	Art3	3495	4325	3430	3884	6098	3163	5440	5493	5417	6128	5096	4856	4004	5430	4139	4824	5097	5523	4802	4877	4515	4647
ENSRNOG00000002258	transmembrane protein 150C	360916	360916	Tmem150c	789	796	978	926	1208	1056	848	1622	1462	968	1019	1332	1068	1027	1053	888	1425	1266	784	1013	1077	1082
ENSRNOG00000002262	enolase-phosphatase 1	305177	305177	Enoph1	1105	1231	1133	1166	1710	1158	1333	1495	1555	1441	1364	1133	1125	1409	1063	1343	1346	1448	1133	1396	1102	1124
ENSRNOG00000002265	calcium-sensing receptor	24247	24247	Casr	43	36	96	63	134	61	63	177	106	125	120	133	156	111	151	27	57	67	55	34	102	83
ENSRNOG00000002266	GS homeobox 2	364140	364140	Gsx2	0	0	0	0	0	0	0	0	0	0	0	0	0	0	0	0	0	0	0	0	0	0
ENSRNOG00000002267	cysteine-rich hydrophobic domain 2	83835	83835	Chic2	94	95	108	116	150	109	128	183	195	142	138	152	116	131	142	97	145	151	110	131	113	140
ENSRNOG00000002270	heterogeneous nuclear ribonucleoprotein D-like	305178	305178	Hnrnpdl	419	392	542	541	712	427	609	836	688	704	671	667	654	650	674	462	511	561	528	370	721	708
ENSRNOG00000002271	SLAIN motif family, member 2	305310	305310	Slain2	836	937	868	835	1385	848	1061	1341	1416	1196	1134	1239	935	1016	1019	1017	1152	1170	887	892	945	1035
ENSRNOG00000002272	ligand of numb-protein X 1	360926	360926	Lnx1	319	278	376	312	412	319	338	527	423	480	397	349	382	378	362	297	344	374	265	334	391	391
ENSRNOG00000002273	N-acylethanolamine acid amidase	497009	497009	Naaa	317	371	342	362	492	339	505	591	443	511	431	428	478	453	397	443	484	406	335	289	387	383
ENSRNOG00000002275	factor interacting with PAPOLA and CPSF1	289582	289582	Fip1l1	344	338	348	376	484	335	348	514	541	386	367	445	415	478	392	363	412	393	329	292	379	368
ENSRNOG00000002276	PHD finger protein 6	100359714	100359714/103690175	LOC103690175	19	29	33	32	46	14	49	64	48	57	58	51	53	40	32	19	43	30	47	28	41	47
ENSRNOG00000002278	tec protein tyrosine kinase	84492	84492	Tec	72	78	90	103	146	81	135	124	109	113	113	147	131	140	105	87	122	118	91	77	115	112
ENSRNOG00000002280	SH3 domain binding glutamate-rich protein like	302363	302363	Sh3bgrl	842	1061	1107	1127	1599	779	1650	2150	1869	1816	1627	1707	1808	1466	1371	971	1301	1400	1225	932	1401	1664
ENSRNOG00000002285	family with sequence similarity 122B	501647	501647/100909732	Fam122b	0	4	0	3	2	0	2	5	3	1	2	1	4	4	3	3	2	4	2	0	4	1
ENSRNOG00000002289	immunoglobulin-like domain containing receptor 1	303914	303914	Ildr1	3	1	5	4	5	4	3	5	6	4	4	4	4	2	2	3	2	6	3	4	4	1
ENSRNOG00000002291	bromodomain and WD repeat domain containing 3	317213	317213	Brwd3	18	33	37	24	38	11	34	41	40	24	22	22	51	32	28	27	22	14	25	18	52	35
ENSRNOG00000002292	heterogeneous nuclear ribonucleoprotein D	79256	79256	Hnrnpd	484	528	468	455	721	540	530	686	715	617	543	573	485	696	565	672	735	741	448	488	586	536
ENSRNOG00000002294	sorting nexin 29	689142	689142	Snx29	46	31	54	36	43	30	31	95	55	59	55	80	68	30	51	26	37	34	25	28	40	42
ENSRNOG00000002301	USO1 vesicle transport factor	56042	56042	Uso1	1519	1707	1524	1532	2165	1439	1895	2467	2298	2030	1829	2029	1794	1791	1647	1924	2091	2010	1700	1835	1740	1782
ENSRNOG00000002302	corin, serine peptidase	289596	289596	Corin	4	5	10	14	7	6	23	10	14	6	10	13	8	9	12	12	8	3	10	7	12	4
ENSRNOG00000002303	potassium voltage-gated channel subfamily J member 12	117052	117052	Kcnj12	121	110	107	106	110	66	83	201	147	126	132	152	155	131	142	96	122	89	82	105	137	104
ENSRNOG00000002304	TNF receptor superfamily member 13B	103693341	103693341	Tnfrsf13b	0	0	0	0	0	0	0	1	0	0	0	2	0	0	0	0	0	0	2	0	0	0
ENSRNOG00000002305	solute carrier family 15 member 2	60577	60577	Slc15a2	247	316	308	326	514	281	398	575	550	532	527	477	515	495	451	293	418	477	430	363	428	413
ENSRNOG00000002309	H2.0-like homeobox	364069	364069	Hlx	12	9	9	6	8	9	10	12	16	15	16	16	12	17	16	17	14	12	7	16	15	11
ENSRNOG00000002312	ATPase phospholipid transporting 10D (putative)	360932	360932	Atp10d	44	59	61	86	64	55	103	95	83	82	83	86	93	81	76	59	71	60	50	71	74	79
ENSRNOG00000002314	meiosis arrest female protein 1-like	103689943	103689943	LOC103689943	0	0	2	0	0	0	0	0	0	1	1	0	2	0	1	3	0	0	0	0	1	0
ENSRNOG00000002318	LIM and calponin homology domains 1	305332	305332	Limch1	290	366	374	378	496	233	376	782	682	456	435	628	539	453	602	301	295	311	313	286	495	488
ENSRNOG00000002319	translin	60381	60381	Tsn	113	117	162	176	213	105	191	268	183	207	205	194	245	185	198	124	168	131	174	119	214	186
ENSRNOG00000002320	COMM domain containing 8	289603	289603	Commd8	194	229	221	216	280	183	226	363	323	298	288	297	264	294	257	243	268	224	216	172	273	272
ENSRNOG00000002321				AABR07039541.1	0	0	1	1	0	0	1	2	0	2	1	1	0	2	1	2	0	0	0	0	1	0
ENSRNOG00000002322	similar to hypothetical protein FLJ14146	360894	360894	RGD1310587	86	81	77	62	76	68	108	111	131	98	89	129	115	106	102	101	98	103	73	112	98	87
ENSRNOG00000002323	similar to RIKEN cDNA 2610002M06	363487	363487	RGD1566265	97	130	197	142	213	111	234	276	189	242	260	216	230	190	207	153	162	165	184	108	213	210
ENSRNOG00000002327	gamma-aminobutyric acid type A receptor beta 1 subunit	25450	25450	Gabrb1	2	4	1	2	6	0	3	1	2	3	1	2	5	3	4	2	1	4	0	2	5	0
ENSRNOG00000002331	aldehyde dehydrogenase 3 family, member A1	25375	25375	Aldh3a1	7	11	3	11	9	4	9	6	10	5	2	6	6	2	0	8	10	9	2	7	12	7
ENSRNOG00000002332	motile sperm domain containing 1	317312	317312	Mospd1	9	9	7	8	12	9	16	17	17	13	5	10	5	10	6	11	9	8	6	6	12	10
ENSRNOG00000002333	olfactory receptor 982	404929	404929	Olr982	0	0	0	0	0	0	0	0	0	0	0	0	0	0	0	0	0	0	0	0	0	0
ENSRNOG00000002336	gamma-aminobutyric acid type A receptor alpha4 subunit	140675	140675	Gabra4	50	57	80	74	92	36	72	104	69	103	124	93	101	75	68	55	71	64	126	72	76	79
ENSRNOG00000002338	diacylglycerol kinase epsilon	497978	497978	Dgke	84	96	152	124	190	100	115	221	143	158	149	171	187	143	144	120	117	88	100	79	153	145
ENSRNOG00000002339	microtubule affinity regulating kinase 1	117016	117016	Mark1	1034	1067	1019	951	1221	1018	970	1518	1315	1231	1065	1164	1099	1169	1097	1101	1104	1000	897	1037	1110	1042
ENSRNOG00000002340	ribosomal protein L36-like	100361079	100361079	LOC100361079	1	2	0	2	2	0	4	2	1	0	0	0	2	1	0	0	1	0	1	5	0	1
ENSRNOG00000002341	tripartite motif-containing 25	494338	494338	Trim25	20	6	28	17	16	16	23	42	15	39	24	21	29	17	33	7	16	15	19	11	23	29
ENSRNOG00000002342	aldehyde dehydrogenase 3 family, member A2	65183	65183	Aldh3a2	1684	1813	1821	1710	2453	1832	2045	2961	2798	2434	2442	2409	2229	2260	2220	2100	2476	2199	1989	1627	2201	2118
ENSRNOG00000002343	ubiquitin C-terminal hydrolase L1	29545	29545	Uchl1	36444	30917	37127	33888	48907	34246	35285	48300	39361	46465	39548	37634	38977	44425	38251	35708	39575	33514	36895	40115	37118	32388
ENSRNOG00000002345	RasGEF domain family, member 1B	100361238	100361238	Rasgef1b	19	23	32	20	30	10	14	30	25	28	20	30	27	47	33	19	18	22	25	18	24	40
ENSRNOG00000002346	T-box 22	302369	302369	Tbx22	1	3	1	7	1	0	4	4	2	7	6	7	6	4	3	2	7	3	5	4	4	0
ENSRNOG00000002347	ral guanine nucleotide dissociation stimulator,-like 1	289080	289080	Rgl1	1122	1317	1019	981	1136	810	1003	1526	1467	1171	1052	1272	1111	1158	1026	1174	1544	1311	1008	1153	1194	1064
ENSRNOG00000002349	gamma-aminobutyric acid type A receptor alpha2 subunit	289606	289606	Gabra2	689	789	1154	1228	1444	784	1196	2068	1490	1416	1480	1428	1703	1028	1331	855	1040	806	1013	839	1412	1583
ENSRNOG00000002350	ELL associated factor 2	266787	266787	Eaf2	6	9	1	8	13	5	19	7	9	7	1	7	13	3	5	9	8	8	2	9	17	7
ENSRNOG00000002352	tRNA splicing endonuclease subunit 15	289083	289083	Tsen15	1066	1309	1240	1324	2178	1339	1951	2079	2066	2012	1756	1834	1712	1825	1525	2129	1381	1440	1688	1328	1274	1305
ENSRNOG00000002353	RAB3 GTPase activating non-catalytic protein subunit 2	289350	289350	Rab3gap2	554	588	760	748	965	475	817	1202	836	891	893	877	1000	711	840	619	665	537	621	595	907	815
ENSRNOG00000002358	serine carboxypeptidase 1	114861	114861	Scpep1	683	803	798	791	1161	703	1196	1035	1037	1058	975	1056	939	964	899	926	1025	967	924	856	809	792
ENSRNOG00000002360	gamma-aminobutyric acid type A receptor gamma 1 subunit	140674	140674	Gabrg1	547	542	956	1030	1288	410	1354	1563	1042	1364	1431	1107	1361	776	1025	853	675	708	1044	646	1114	1380
ENSRNOG00000002361	protein kinase cGMP-dependent 2	25523	25523	Prkg2	340	429	507	497	679	429	582	779	753	610	620	657	573	559	553	588	584	627	550	472	517	645
ENSRNOG00000002364	ring finger protein 112	24916	24916	Rnf112	780	667	719	620	850	801	574	896	968	762	716	687	565	810	723	619	931	772	594	705	608	513
ENSRNOG00000002365	integral membrane protein 2A	317218	317218	Itm2a	1649	1982	1923	2162	3453	1771	2460	3090	3256	3788	2917	3161	2614	3087	2812	1736	2682	3231	1947	1857	2646	2566
ENSRNOG00000002368	isoleucyl-tRNA synthetase 2, mitochondrial			Iars2	640	684	710	676	893	698	815	1068	1081	880	827	972	937	867	841	687	834	680	616	620	807	859
ENSRNOG00000002369	regulator of G-protein signaling 8	54297	54297	Rgs8	131	152	234	159	277	197	150	380	248	296	276	213	216	255	242	138	182	136	126	127	204	230
ENSRNOG00000002372	sarcoglycan, delta	497892	497892	Sgcd	34	43	40	33	41	23	26	48	36	40	33	50	25	42	34	34	47	31	35	25	41	41
ENSRNOG00000002373	A-kinase anchoring protein 1	114124	114124	Akap1	122	147	165	135	148	143	143	162	145	122	135	153	150	166	124	124	166	118	96	120	138	114
ENSRNOG00000002376	cytoplasmic linker associated protein 1	304740	304740	Clasp1	692	741	1255	907	1093	626	818	1493	881	1263	1267	1144	1389	959	1244	576	742	546	795	632	1152	1170
ENSRNOG00000002378	3'(2'), 5'-bisphosphate nucleotidase 1	64473	64473	Bpnt1	1471	1513	1689	1773	2654	1580	2173	2646	2307	2597	2440	2210	2266	2000	1874	2159	1886	1833	2037	1826	1975	1999
ENSRNOG00000002379	placenta-specific 1	317316	317316	Plac1	0	0	0	0	0	0	0	0	0	0	0	0	0	0	0	0	0	0	0	0	0	0
ENSRNOG00000002381	bone morphogenetic protein 3	25667	25667	Bmp3	31	25	39	30	42	15	58	50	39	41	53	38	53	30	32	31	30	38	23	22	46	36
ENSRNOG00000002382	microfibril-associated glycoprotein 4-like	287382	287382	LOC102553715	0	0	0	0	0	0	0	0	0	0	0	0	0	1	0	0	0	0	0	0	1	0
ENSRNOG00000002385	proteoglycan 4	289104	289104	Prg4	9	9	8	16	8	10	132	13	8	11	10	12	16	5	10	6	10	16	12	11	6	17
ENSRNOG00000002387	transcription elongation factor A like 1	302593	302593	Tceal1	1116	1308	1296	1490	2318	1210	2167	2129	1988	2417	2109	1840	1664	1910	1555	1820	2023	2287	2149	1817	1581	1781
ENSRNOG00000002388	tripartite motif-containing 41	303088	303088	Trim41	253	243	219	194	276	242	220	295	343	270	203	265	219	306	247	322	358	296	213	270	278	202
ENSRNOG00000002389	mortality factor 4 like 2	317413	317413	Morf4l2	4476	5409	4825	5374	7943	4517	7818	7543	7453	7781	6591	6738	5952	7101	5705	6594	7267	7015	6786	6318	5641	5804
ENSRNOG00000002391	glycine receptor, alpha 4	367912	367912	Glra4	0	0	2	3	4	0	1	1	1	1	2	1	2	1	2	0	3	4	3	1	3	0
ENSRNOG00000002393	glutamyl-prolyl-tRNA synthetase	289352	289352	Eprs	1577	1551	1755	1917	2633	1532	2273	2697	2433	2295	2284	2404	2307	2146	2000	1807	2060	1879	1925	1643	2156	2299
ENSRNOG00000002394	translocated promoter region, nuclear basket protein	304862	304862	Tpr	1714	1834	1850	1875	2545	1565	2094	2649	2501	2238	2259	2339	2093	2131	1827	1894	2214	2082	1933	1823	2125	1979
ENSRNOG00000002396	serpin family B member 8	288937	288937	Serpinb8	23	44	42	29	46	26	49	48	38	38	30	47	30	35	33	39	48	39	33	28	40	58
ENSRNOG00000002397	solute carrier family 30, member 10	289353	289353	Slc30a10	338	422	363	327	472	342	457	555	535	387	386	405	454	464	388	408	375	351	296	323	421	350
ENSRNOG00000002403	family with sequence similarity 129, member A	63912	63912	Fam129a	269	316	329	315	382	130	378	603	418	377	375	369	441	362	371	262	240	190	267	204	381	302
ENSRNOG00000002407	pyridoxal-dependent decarboxylase domain containing 1	304721	304721	Pdxdc1	48	36	53	41	86	49	68	100	70	76	76	60	76	56	67	52	37	33	43	32	83	61
ENSRNOG00000002408	RNA binding motif protein 47	305340	305340	Rbm47	1	0	3	3	2	2	6	0	2	1	2	1	1	1	1	2	2	3	0	2	2	7
ENSRNOG00000002412	mitogen-activated protein kinase 7	114509	114509/100912585	Mapk7	0	0	0	0	0	0	0	1	0	0	0	0	0	0	0	0	0	0	0	0	0	0
ENSRNOG00000002413	glypican 4	317322	317322	Gpc4	252	316	318	326	440	283	434	439	428	428	426	397	365	380	422	511	539	501	367	326	339	349
ENSRNOG00000002414	transcription factor CP2-like 1	304741	304741	Tfcp2l1	21	22	34	34	32	22	35	49	38	30	26	39	36	33	44	18	21	17	18	25	38	31
ENSRNOG00000002417	serpin family B member 10	266775	266775	Serpinb10	1	2	2	2	3	1	43	1	6	4	3	1	0	0	2	2	0	4	5	0	1	0
ENSRNOG00000002418	transforming growth factor, beta 2	81809	81809	Tgfb2	310	290	356	279	344	257	261	440	354	359	351	398	345	350	295	273	342	307	252	244	355	321
ENSRNOG00000002419	proteolipid protein 1	24943	24943	Plp1	12553	15042	13256	14118	21625	11543	17766	20967	20744	19986	17977	18792	15897	17875	16751	16293	17292	36819	16372	14842	16106	16494
ENSRNOG00000002420	zinc finger CCCH type containing 7 A	360466	360466	Zc3h7a	313	282	317	377	548	328	474	493	449	426	438	405	345	454	353	383	416	487	382	327	408	426
ENSRNOG00000002423				AABR07029651.1	107	144	154	174	191	135	168	232	192	183	197	227	234	198	210	131	155	154	158	117	223	176
ENSRNOG00000002425	phosphatidylcholine transfer protein	29510	29510	Pctp	157	206	227	238	288	163	259	291	312	237	245	280	245	218	182	236	291	222	185	200	192	144
ENSRNOG00000002428	lysophosphatidic acid receptor 4	302378	302378	Lpar4	33	44	28	47	83	28	45	65	58	82	78	62	70	69	56	37	41	51	62	36	46	47
ENSRNOG00000002429	retrotransposon Gag like 3	317221	317221	Rtl3	3	3	4	3	2	1	6	4	13	11	6	6	9	7	6	1	4	11	4	2	12	6
ENSRNOG00000002433	G3BP stress granule assembly factor 2	305240	305240	G3bp2	493	513	714	747	879	471	851	1048	799	902	895	912	1050	707	756	544	691	527	631	560	770	817
ENSRNOG00000002434	transmembrane protein 100	497979	497979	Tmem100	183	246	265	295	318	197	258	365	320	340	294	399	326	247	241	173	362	360	268	242	230	246
ENSRNOG00000002436	monocyte to macrophage differentiation-associated	303439	303439	Mmd	1539	1894	1812	1707	2231	1734	1373	2407	2382	2167	1964	1958	1790	2381	2039	1473	2532	2788	1609	1639	1929	2000
ENSRNOG00000002440	RAS like proto-oncogene B	116546	116546	Ralb	138	141	136	142	153	120	135	244	208	136	154	170	156	172	174	137	174	139	105	157	127	150
ENSRNOG00000002443	microfibril associated protein 3	287299	287299	Mfap3	68	68	83	87	111	56	108	158	113	101	126	118	160	96	122	76	82	57	71	66	101	94
ENSRNOG00000002449	MAGE family member D2	113947	113947	Maged2	869	1014	933	987	1280	825	1280	1524	1433	1274	1170	1315	1221	1196	1147	1099	1324	1122	1067	1136	1123	1005
ENSRNOG00000002450	ribosomal RNA processing 15 homolog	360895	360895	Rrp15	73	66	65	75	146	88	95	111	138	117	112	103	99	93	84	108	109	96	73	91	90	81
ENSRNOG00000002451	fibronectin type III domain containing 3C1	317224	317224	Fndc3c1	1	0	0	0	0	0	0	1	0	2	0	3	0	0	0	0	0	0	0	0	0	1
ENSRNOG00000002452	thioredoxin domain containing 11	302899	302899	Txndc11	301	274	273	216	264	233	217	365	276	286	277	272	237	312	274	237	329	255	214	289	313	253
ENSRNOG00000002454	ring finger protein 2	304850	304850	Rnf2	384	476	475	498	649	377	645	773	702	713	689	617	617	630	554	572	604	571	553	469	568	609
ENSRNOG00000002456	HLF, PAR bZIP transcription factor	690286	690286	Hlf	3	0	4	1	5	1	18	6	1	2	3	7	2	3	4	4	1	2	0	4	2	3
ENSRNOG00000002459	F-box protein 40	363790	363790	Fbxo40	49	46	37	30	54	38	54	39	49	71	42	46	46	40	41	55	50	37	56	45	48	55
ENSRNOG00000002460	serpin family B member 2	60325	60325	Serpinb2	1	1	5	8	11	4	3	10	8	4	14	7	7	4	7	8	4	3	7	6	2	3
ENSRNOG00000002461	nidogen 1	25494	25494	Nid1	4486	5935	4624	4817	7216	4609	5635	7516	8093	6234	6534	7621	6900	5771	6328	5769	7483	6525	5226	4548	5451	5635
ENSRNOG00000002462	B9 domain containing 1	287383	287383/108348055	B9d1	0	0	0	0	0	0	0	0	0	1	0	0	0	0	1	0	0	0	0	0	0	0
ENSRNOG00000002468	tenascin R	25567	25567	Tnr	53	51	76	56	69	49	60	129	80	111	96	108	109	56	108	48	62	54	47	38	76	77
ENSRNOG00000002469	tripartite motif-containing 7	303089	303089	Trim7	7	6	11	11	13	5	10	18	17	15	12	17	8	14	11	5	4	10	6	3	10	13
ENSRNOG00000002470	interferon gamma inducible protein 47	246208	246208	Ifi47	100	200	140	188	194	105	298	185	182	208	186	238	186	138	196	218	281	174	227	193	160	197
ENSRNOG00000002471	DNA polymerase theta	288079	288079	Polq	6	14	18	10	2	2	17	11	6	7	7	9	7	16	9	8	6	9	2	5	10	10
ENSRNOG00000002473	odr-4 GPCR localization factor homolog	304863	304863	Odr4	106	129	194	194	253	103	265	314	241	344	282	288	304	227	274	151	166	161	216	149	232	283
ENSRNOG00000002474	target of myb1 like 1 membrane trafficking protein	287622	287622	Tom1l1	181	217	277	255	376	242	261	369	314	404	367	260	309	366	275	187	308	311	349	351	313	324
ENSRNOG00000002475				AABR07058831.1	95	111	111	127	131	97	164	155	140	219	134	150	148	164	153	87	145	121	80	83	122	129
ENSRNOG00000002478	insulin induced gene 2	288985	288985	Insig2	75	70	88	87	106	70	115	139	131	132	133	124	139	110	136	85	105	82	114	85	112	128
ENSRNOG00000002480	G protein-coupled receptor 137B	289287	289287	Gpr137b	197	225	202	194	375	196	284	407	390	277	240	325	356	254	254	229	154	179	173	156	225	219
ENSRNOG00000002484	cholinergic receptor nicotinic alpha 9 subunit	65024	65024	Chrna9	0	1	1	0	0	0	0	0	0	0	0	0	0	0	0	1	0	0	0	0	0	1
ENSRNOG00000002486				AC133273.1	0	1	0	0	3	1	1	0	0	0	1	0	3	2	0	0	0	0	1	2	0	0
ENSRNOG00000002487	muscleblind-like splicing regulator 3	302492	302492	Mbnl3	0	0	2	1	3	2	3	6	1	4	8	2	5	3	4	0	1	3	3	1	5	5
ENSRNOG00000002488	polypeptide N-acetylgalactosaminyltransferase 10	170501	170501	Galnt10	82	98	105	93	100	81	62	186	121	122	80	132	157	102	119	69	86	76	51	79	107	96
ENSRNOG00000002495				AABR07063126.1	0	1	0	1	1	1	1	0	1	0	0	1	1	0	0	0	2	0	1	0	0	0
ENSRNOG00000002496	syntaxin binding protein 5-like	288080	288080	Stxbp5l	80	93	157	148	162	63	134	265	159	202	227	233	229	109	181	96	72	90	127	95	190	175
ENSRNOG00000002497	anosmin 1	100362450	100362450	Anos1	0	0	0	0	0	0	0	0	0	0	0	0	0	1	0	0	0	1	0	1	0	0
ENSRNOG00000002501	DEAD-box helicase 3, Y-linked	364073	364073	Ddx3y	26	25	31	33	46	21	11	22	21	36	24	30	26	23	21	4	26	15	19	18	17	20
ENSRNOG00000002504	spermatogenesis associated 17	498305	498305	Spata17	22	21	26	25	39	30	25	28	39	40	38	28	24	29	26	29	36	24	21	27	38	26
ENSRNOG00000002506	cyclin dependent kinase like 2	305242	305242	Cdkl2	1110	1312	1351	1273	1776	1164	1588	1945	1904	1635	1444	1667	1460	1581	1429	1559	1752	1464	1018	1107	1389	1478
ENSRNOG00000002509	G protein nucleolar 3 like	100034253	100034253	Gnl3l	3699	4541	4385	4373	6439	4183	5402	6592	6284	5672	5681	5743	5385	5789	4695	5782	6109	5592	5364	4459	4858	5295
ENSRNOG00000002511	fms-related tyrosine kinase 4	114110	114110	Flt4	10	5	5	9	4	3	4	13	6	6	5	16	11	15	8	6	5	4	2	2	9	2
ENSRNOG00000002512	G patch domain containing 2	289362	289362	Gpatch2	24	31	30	28	37	21	20	48	34	41	41	40	35	39	23	24	20	21	23	28	31	33
ENSRNOG00000002514	coiled-coil domain containing 93	304743	304743	Ccdc93	154	186	186	159	240	169	200	249	220	219	222	204	218	198	158	175	165	158	177	187	190	178
ENSRNOG00000002516	myotubularin 1	288762	288762	Mtm1	218	194	199	181	232	174	156	364	277	269	232	277	255	244	278	187	237	235	178	195	210	254
ENSRNOG00000002517	phosducin	25343	25343	Pdc	0	0	0	0	0	0	0	0	0	0	0	0	0	0	0	0	0	0	0	0	0	0
ENSRNOG00000002520	lipopolysaccharide-induced TNF factor	65161	65161	Litaf	1184	1338	1326	1100	1786	1354	1205	1725	1676	1771	1387	1435	1267	1692	1448	1329	1535	1816	1149	1391	1419	1346
ENSRNOG00000002524	G protein-coupled receptor 37	117549	117549	Gpr37	304	327	320	252	424	303	286	450	453	361	295	356	302	353	269	322	428	534	275	319	290	275
ENSRNOG00000002525	prostaglandin-endoperoxide synthase 2	29527	29527	Ptgs2	8	7	18	19	17	13	15	28	20	21	19	22	14	15	14	7	8	15	12	13	11	16
ENSRNOG00000002529	RAP2C, member of RAS oncogene family	302495	302495	Rap2c	592	697	750	750	1114	703	762	1210	1099	909	1011	937	898	861	825	875	888	961	799	715	829	908
ENSRNOG00000002532	protamine 1	24685	24685	Prm1	0	0	0	1	1	0	0	0	0	0	0	0	0	0	1	0	0	0	0	0	0	0
ENSRNOG00000002535	kinesin family member 2B	287624	287624	Kif2b	1	0	0	0	0	0	0	0	0	0	0	0	0	1	0	0	0	0	0	0	0	0
ENSRNOG00000002536	C1GALT1-specific chaperone 1	302499	302499	C1galt1c1	680	752	797	930	1548	711	1416	1411	1347	1498	1312	1239	1130	1203	955	956	1065	1351	1271	986	1078	1208
ENSRNOG00000002537	WNK lysine deficient protein kinase 3	317420	317420	Wnk3	8	17	13	21	17	7	23	35	19	21	24	28	28	21	22	11	23	11	24	11	20	25
ENSRNOG00000002538	erythrocyte membrane protein band 4.1 like 5	304733	304733	Epb41l5	58	50	64	70	92	57	68	121	87	101	74	77	111	90	78	55	59	49	56	60	73	59
ENSRNOG00000002539	protamine 2	25345	25345	Prm2	0	0	1	0	0	0	0	0	0	0	0	0	0	0	0	0	0	0	0	0	0	0
ENSRNOG00000002540	ras homolog family member H	305341	305341	Rhoh	4	9	8	5	12	10	9	7	5	10	6	4	6	6	11	13	11	15	9	5	5	12
ENSRNOG00000002541	PDS5 cohesin associated factor A	305343	305343	Pds5a	373	392	544	509	676	364	565	861	698	736	717	766	780	571	625	441	456	454	466	378	681	760
ENSRNOG00000002542	HEAT repeat containing 6	497972	497972	Heatr6	117	120	151	118	141	137	121	177	160	194	134	171	163	171	154	111	123	122	117	93	153	158
ENSRNOG00000002544	kinesin-associated protein 3	289168	289168	Kifap3	5327	6054	6136	6217	8542	5111	7564	8692	7617	8115	7908	8175	7816	7252	6969	6851	7101	6518	6889	7163	6822	6674
ENSRNOG00000002545	similar to CG4768-PA	302913	302913	RGD1309748	1616	1960	1936	1858	2656	1887	2040	3089	3003	2559	2499	2664	2455	2403	2501	2226	2459	2369	2126	2008	2141	2359
ENSRNOG00000002546	ring finger and CHY zinc finger domain containing 1	289508	289508	Rchy1	1101	1363	1344	1423	2127	1245	1786	2126	2002	1893	1716	1712	1551	1866	1452	1843	2000	1958	1887	1706	1652	1647
ENSRNOG00000002548	tenascin N	304913	304913	Tnn	2	5	2	3	7	5	1	8	9	7	6	3	7	69	0	0	4	3	1	5	4	1
ENSRNOG00000002549	5-hydroxytryptamine (serotonin) receptor 5B	79247	79247	Htr5b	41	41	53	55	44	27	40	50	35	53	52	44	48	76	54	38	66	48	39	41	42	40
ENSRNOG00000002553	small integral membrane protein 14	364154	364154	Smim14	1557	1843	1823	1812	2534	1541	2256	2590	2292	2633	2218	2192	2175	2240	1943	2091	2318	2047	1919	2007	1970	1863
ENSRNOG00000002555	serpin family B member 7	117092	117092	Serpinb7	0	0	2	0	3	1	3	1	3	0	3	2	1	2	1	2	1	1	1	5	0	2
ENSRNOG00000002556	TSR2, ribosome maturation factor	317418	317418/108348124	NEWGENE_1562416	8	16	12	20	13	7	22	26	16	17	18	16	20	17	23	12	18	13	16	13	10	8
ENSRNOG00000002563	MCTS1, re-initiation and release factor	302500	302500	Mcts1	1224	1573	1593	1710	2933	1651	2386	2418	2519	2599	2425	2023	1886	2301	1799	2013	2444	2608	2324	1886	1723	2058
ENSRNOG00000002564	protamine 3	442921	442921	Prm3	1	2	0	0	0	0	0	4	1	0	0	0	0	3	0	0	1	0	1	0	0	2
ENSRNOG00000002565	TATA-box binding protein associated factor 1	317256	317256	Taf1	393	378	564	475	651	397	547	847	682	629	652	631	652	607	585	410	438	427	436	379	652	679
ENSRNOG00000002566	transition protein 2	24840	24840	Tnp2	0	0	0	0	1	2	2	0	0	0	0	0	0	0	4	0	0	0	0	0	0	0
ENSRNOG00000002568	suppressor of cytokine signaling 1	252971	252971	Socs1	7	8	12	9	9	6	16	12	15	8	18	11	12	12	20	4	11	8	4	2	10	6
ENSRNOG00000002569	mitochondrial ribosomal protein S14	289143	289143	Mrps14	1095	1190	1084	1268	1789	1028	1757	1682	1676	1858	1555	1495	1331	1501	1237	1678	1739	1636	1632	1480	1355	1287
ENSRNOG00000002571	tektin 5	363538	363538	Tekt5	1	2	0	4	9	1	2	2	6	2	1	3	1	0	2	2	2	2	2	1	2	0
ENSRNOG00000002572	calcyclin binding protein	289144	289144	Cacybp	3266	3778	4120	4421	6682	3548	5404	6342	5949	6162	6175	5034	4866	4977	4507	4767	5027	5699	5404	4225	4766	5472
ENSRNOG00000002574	nucleotide binding protein 1	287042	287042	Nubp1	356	442	403	404	498	419	478	527	549	457	356	412	354	441	377	521	598	560	435	458	388	364
ENSRNOG00000002575	SAP30-like	360531	360531	Sap30l	622	675	695	693	941	766	644	1067	1060	925	881	893	809	859	869	672	920	853	588	585	855	827
ENSRNOG00000002578	serine (or cysteine) peptidase inhibitor, clade B (ovalbumin), member 3A	498209	498209	Serpinb3a	0	0	0	0	0	0	0	0	0	0	0	0	0	0	0	0	0	0	0	0	0	0
ENSRNOG00000002579	prostate androgen-regulated mucin-like protein 1	286894	286894	Parm1	12644	14907	15172	12904	16826	11961	13172	21380	17761	16996	16105	17312	17246	15959	15196	14126	15978	13298	13121	13290	15454	15159
ENSRNOG00000002580	tRNA methyltransferase 1-like	304851	304851	Trmt1l	428	505	532	517	747	468	573	669	611	583	520	566	489	558	497	548	551	584	578	522	528	521
ENSRNOG00000002582	heart and neural crest derivatives expressed 1	59112	59112	Hand1	0	0	0	0	0	0	0	0	0	0	0	0	0	0	0	0	0	0	0	0	0	0
ENSRNOG00000002583	serpin family B member 11	304689	304689	Serpinb11	0	0	0	1	2	1	3	0	0	1	0	1	1	0	1	2	1	1	1	0	3	0
ENSRNOG00000002585	cullin 4B	302502	302502	Cul4b	469	528	658	640	956	544	738	928	850	847	850	750	733	629	684	634	622	767	688	474	733	858
ENSRNOG00000002592	ribosomal protein S6 kinase A6	317203	317203	Rps6ka6	97	98	121	110	166	96	158	179	179	167	154	149	146	141	150	147	141	126	116	120	138	152
ENSRNOG00000002593	estrogen-related receptor gamma	360896	360896	Esrrg	357	372	576	535	652	378	409	810	600	685	678	606	673	454	532	455	392	458	519	454	579	576
ENSRNOG00000002595	dipeptidylpeptidase 10	363972	363972	Dpp10	521	592	767	814	1132	575	886	1381	955	1125	1143	978	1047	900	975	705	782	709	822	609	1052	1084
ENSRNOG00000002597	hydroxysteroid (17-beta) dehydrogenase 6	286964	286964	Hsd17b6	0	0	0	0	0	0	0	0	0	0	0	0	0	0	0	0	0	0	0	0	0	0
ENSRNOG00000002598	HNF1 homeobox B	25640	25640	Hnf1b	0	0	0	0	0	0	0	0	0	0	0	0	0	0	0	0	0	1	0	0	0	0
ENSRNOG00000002599	GRB2-related adaptor protein	363616	363616	Grap	6	6	8	7	12	8	6	16	6	9	8	9	10	14	18	12	15	11	14	10	18	3
ENSRNOG00000002602	serpin family B member 12	304692	304692	Serpinb12	0	0	0	0	0	0	0	0	0	0	0	0	0	0	0	0	0	0	0	0	0	0
ENSRNOG00000002607	SRY box 9	140586	140586	Sox9	43	42	39	37	55	39	34	92	71	50	67	62	66	43	61	34	55	65	45	34	64	65
ENSRNOG00000002609	endoplasmic reticulum oxidoreductase 1 beta	364755	364755	Ero1b	274	293	344	318	468	263	393	539	445	412	427	436	398	345	363	308	354	374	325	309	400	405
ENSRNOG00000002610	calcium regulated heat stable protein 1	260416	260416	Carhsp1	635	699	687	678	819	626	657	1022	923	859	711	919	764	922	842	673	988	922	587	844	739	625
ENSRNOG00000002612	DExD-box helicase 52	85432	85432	Ddx52	203	283	255	245	410	194	407	371	353	366	358	365	345	337	268	301	349	365	386	263	338	330
ENSRNOG00000002615	phosphomannomutase 2	302915	302915	Pmm2	500	573	529	519	675	425	629	744	619	625	573	570	632	610	513	641	633	524	527	620	531	445
ENSRNOG00000002616	solute carrier family 5 member 10	303205	303205	Slc5a10	0	4	0	0	1	1	5	5	0	1	0	2	0	0	2	2	2	2	1	0	0	1
ENSRNOG00000002618	influenza virus NS1A binding protein	289089	289089	Ivns1abp	2961	3187	3237	3814	5310	2935	4717	5312	5180	4462	3992	4315	3860	4181	3876	3971	3980	4175	3543	3278	4121	4187
ENSRNOG00000002624	EDAR-associated death domain	498769	498769	Edaradd	0	0	0	0	0	0	0	3	0	1	1	0	2	0	0	1	1	0	2	1	1	2
ENSRNOG00000002625	protein tyrosine phosphatase, non-receptor type 4	246116	246116	Ptpn4	462	546	536	636	812	413	860	850	765	812	865	729	691	607	574	669	653	639	719	563	662	697
ENSRNOG00000002626	carbonic anhydrase 10	100360015	100360015	Car10	329	433	560	390	483	382	397	726	560	597	564	626	595	534	563	421	499	406	406	351	582	609
ENSRNOG00000002627	potassium channel tetramerization domain containing 3	305055	305055	Kctd3	422	413	440	410	596	498	413	654	663	486	518	510	445	552	515	458	542	523	400	485	486	436
ENSRNOG00000002628	vomeronasal type-2 receptor 116-like	289295	289295/286981/108348133	LOC108348133	0	0	0	0	0	0	0	0	0	0	0	0	0	0	0	0	0	0	0	0	0	0
ENSRNOG00000002630	CCR4-NOT transcription complex, subunit 8	363603	363603	Cnot8	676	761	721	796	902	648	818	936	1013	846	764	840	658	827	773	871	880	895	802	835	792	787
ENSRNOG00000002632	nascent polypeptide associated complex subunit alpha	288770	288770	Naca	6232	7029	6950	7202	11287	6843	11064	10672	10388	11424	9101	9261	8917	9972	8220	9091	9431	9436	9560	7973	8485	9183
ENSRNOG00000002635	Dexi homolog	497857	497857	Dexi	689	680	496	489	751	605	446	858	852	706	609	717	603	666	621	548	735	631	572	592	583	520
ENSRNOG00000002636	4-aminobutyrate aminotransferase	81632	81632	Abat	214	244	281	251	284	155	233	482	365	304	289	348	362	288	376	161	221	228	196	193	325	255
ENSRNOG00000002640	serpin family B member 5	116589	116589	Serpinb5	0	1	0	3	1	1	0	1	4	0	2	0	0	1	1	2	4	2	0	1	0	0
ENSRNOG00000002641	vomeronasal 2 receptor, 28	292547	292547	Vom2r28	0	0	0	0	0	0	0	0	0	0	0	0	0	0	0	0	0	0	0	0	0	0
ENSRNOG00000002642	prostaglandin E synthase 3	362809	362809	Ptges3	1797	1939	2012	2050	3083	1969	2561	3070	3038	2362	2204	2440	2364	2442	2043	2364	2533	2656	2326	2282	2361	2537
ENSRNOG00000002643	UDP-glucose 6-dehydrogenase	83472	83472	Ugdh	551	675	645	678	1044	668	855	906	913	906	829	864	742	821	747	895	861	858	735	725	807	753
ENSRNOG00000002644	UTP18 small subunit processome component	303456	303456	Utp18	131	169	182	194	287	165	287	335	290	220	236	270	196	251	242	228	258	247	220	178	233	242
ENSRNOG00000002645	gem (nuclear organelle) associated protein 5	691231	691231	Gemin5	138	170	142	122	189	125	126	189	167	207	152	165	157	143	122	148	163	142	104	168	158	117
ENSRNOG00000002652	RAP1 GTPase activating protein 2	303298	303298	Rap1gap2	858	874	685	604	745	752	560	1134	1111	837	731	944	810	967	895	637	1049	815	566	766	707	667
ENSRNOG00000002653	potassium two pore domain channel subfamily K member 2	170899	170899	Kcnk2	199	271	300	207	330	185	369	429	296	263	272	324	337	350	344	216	256	278	227	205	271	265
ENSRNOG00000002657	phospholipase A2 group IVA	24653	24653	Pla2g4a	9	8	13	11	36	9	18	18	17	19	8	27	28	21	12	8	25	19	10	7	20	22
ENSRNOG00000002659	class II, major histocompatibility complex, transactivator	85483	85483	Ciita	5	18	5	7	9	14	5	16	13	7	6	7	5	9	8	15	7	4	12	12	16	4
ENSRNOG00000002660	MAGE family member E1	317232	317232	Magee1	1511	1355	1468	1280	1776	1461	1203	2343	2035	1650	1501	1803	1465	1615	1526	1374	1659	1587	1311	1500	1604	1495
ENSRNOG00000002662	polysaccharide biosynthesis domain containing 1	363485	363485	Pbdc1	459	526	587	575	920	522	804	801	815	882	811	743	670	837	626	682	777	819	703	601	659	660
ENSRNOG00000002664	epithelial membrane protein 2	360468	360468	Emp2	1384	1571	1266	1209	1840	1274	1421	2050	2078	1475	1298	1710	1314	1616	1496	1402	1659	1739	1053	1221	1465	1381
ENSRNOG00000002667	laminin subunit gamma 2	192362	192362	Lamc2	206	235	220	204	267	221	203	308	303	273	215	236	236	194	138	284	243	231	251	268	252	261
ENSRNOG00000002669	clustered mitochondria homolog	303300	303300	Cluh	429	348	533	357	425	326	315	679	501	532	461	579	547	505	610	347	472	348	356	381	576	433
ENSRNOG00000002671	NME/NM23 nucleoside diphosphate kinase 2	83782	83782	Nme2	1086	1097	1110	1213	1648	1050	1532	1700	1645	1601	1426	1500	1343	1514	1245	1418	1721	1411	1306	1270	1191	1006
ENSRNOG00000002680	laminin subunit gamma 1	117036	117036	Lamc1	2943	3226	2880	2968	3917	2529	2883	4310	4202	3472	3506	3908	3585	3454	3718	3044	3480	3039	2545	2623	3108	3002
ENSRNOG00000002682	zinc finger protein 692	303164	303164	Zfp692	122	109	97	99	145	114	135	101	127	103	99	98	80	121	94	97	101	91	90	80	94	72
ENSRNOG00000002691	SHC binding and spindle associated 1 like	289101	289101	Shcbp1l	0	0	2	0	1	0	0	0	0	1	1	2	0	0	0	1	0	0	1	0	0	0
ENSRNOG00000002693	NME/NM23 nucleoside diphosphate kinase 1	191575	191575	Nme1	1206	1236	1174	1352	1723	1065	1606	1817	1745	1750	1452	1529	1541	1515	1323	1561	1648	1431	1437	1472	1245	1065
ENSRNOG00000002695	transcription factor B2, mitochondrial	289307	289307	Tfb2m	516	708	721	789	1085	695	999	998	1008	977	964	896	738	990	714	991	1026	933	973	819	702	852
ENSRNOG00000002697	myotubularin related protein 1	317296	317296	Mtmr1	195	181	123	119	175	154	153	241	228	155	175	201	181	182	205	137	182	196	125	171	171	154
ENSRNOG00000002701	homogentisate 1, 2-dioxygenase	360719	360719	Hgd	4	1	2	1	4	2	3	6	6	4	3	6	1	6	2	2	0	0	3	2	1	2
ENSRNOG00000002705	vacuolar protein sorting 4 homolog B	360834	360834	Vps4b	558	638	888	819	966	662	857	1238	1043	972	975	949	1008	768	914	762	808	747	680	663	973	938
ENSRNOG00000002708	PHD finger protein 8	317425	317425	Phf8	649	742	714	678	966	651	620	1082	990	794	742	802	756	819	743	648	742	652	608	687	798	795
ENSRNOG00000002710	consortin, connexin sorting protein	498297	498297	Cnst	166	195	231	233	285	146	273	407	278	319	296	331	377	232	339	210	203	121	271	198	348	265
ENSRNOG00000002711	NUF2, NDC80 kinetochore complex component	304951	304951	Nuf2	36	28	27	48	66	44	36	53	73	66	47	41	41	43	41	27	49	58	42	37	37	51
ENSRNOG00000002713	zinc finger protein 672	303165	303165	Zfp672	297	421	341	334	510	298	436	481	470	429	435	417	326	448	311	447	473	448	426	420	392	373
ENSRNOG00000002714	methyltransferase like 22	287054	287054	Mettl22	278	367	305	339	442	279	462	479	443	518	368	395	365	411	314	455	497	413	393	430	334	326
ENSRNOG00000002718	secretoglobin, family 3A, member 1	338418	338418	Scgb3a1	2	3	0	1	0	0	3	0	3	2	2	1	2	1	0	0	2	0	2	2	0	2
ENSRNOG00000002721	NADH:ubiquinone oxidoreductase subunit B4	288088	288088	Ndufb4	103	135	140	121	215	117	153	194	193	230	162	158	173	165	138	128	176	184	193	153	135	147
ENSRNOG00000002722	SEC14-like lipid binding 1	360668	360668	Sec14l1	1268	1284	1428	1271	1657	1389	1093	2325	2028	1424	1206	1648	1441	1578	1527	1273	1631	1440	998	1283	1313	1213
ENSRNOG00000002723	selectin E	25544	25544	Sele	4	1	3	4	4	0	1	4	4	2	1	2	2	3	2	2	3	0	2	1	9	5
ENSRNOG00000002724	phosphoribosyl pyrophosphate synthetase-associated protein 2	117272	117272	Prpsap2	1306	1659	1352	1465	2023	1360	2026	1910	2019	1812	1674	1737	1436	1833	1437	1953	2012	1938	1714	1736	1715	1535
ENSRNOG00000002728	betacellulin	64022	64022	Btc	29	37	30	21	63	34	62	52	51	80	61	52	53	59	44	42	75	57	50	34	38	52
ENSRNOG00000002730	regulator of G-protein signaling 5	54294	54294	Rgs5	305	359	344	354	471	254	647	669	546	652	571	604	689	638	470	410	504	549	364	345	402	365
ENSRNOG00000002734				AABR07042077.1	256	296	387	366	480	220	531	636	419	550	565	558	583	456	479	338	290	243	451	276	463	502
ENSRNOG00000002735	DExH-box helicase 9	304859	304859	Dhx9	391	329	564	516	655	371	517	955	799	725	728	691	772	640	764	262	504	492	401	366	746	756
ENSRNOG00000002736	RAB GTPase activating protein 1-like	304914	304914	Rabgap1l	174	220	269	234	367	203	275	411	346	346	300	326	304	297	283	232	303	281	258	211	270	305
ENSRNOG00000002746	follistatin-like 1	79210	79210	Fstl1	10169	11298	13900	13828	15752	9642	11542	21457	16051	15786	16154	17368	18486	13189	15537	9500	12589	10213	10653	10544	14062	12609
ENSRNOG00000002748	coiled-coil domain containing 43	360637	360637	Ccdc43	249	278	286	307	462	291	400	454	443	468	406	423	383	367	356	393	419	412	366	358	366	372
ENSRNOG00000002749	sperm associated antigen 9	360600	360600	Spag9	3620	4114	4133	4066	5745	3617	4787	6423	5973	5078	5040	5388	4668	4738	4517	4488	4713	4774	4271	3784	4739	4965
ENSRNOG00000002750	ring finger and CCCH-type domains 1	680586	680586	Rc3h1	285	356	571	483	541	227	421	817	521	608	597	636	632	381	593	301	360	298	337	243	617	584
ENSRNOG00000002751	zinc finger, DHHC-type containing 15	317235	317235	Zdhhc15	160	226	394	338	384	180	400	542	378	416	474	442	540	350	433	246	235	234	284	222	417	439
ENSRNOG00000002753	ADAM metallopeptidase domain 11	360638	360638	Adam11	207	155	202	145	156	195	143	308	182	235	223	291	228	209	294	100	168	107	120	94	242	219
ENSRNOG00000002754	amphiregulin	29183	29183	Areg	0	0	3	2	1	2	1	3	5	0	2	1	1	3	1	3	2	5	0	1	2	1
ENSRNOG00000002755	platelet-activating factor acetylhydrolase 1b, regulatory subunit 1	83572	83572	Pafah1b1	5700	6647	8103	7909	9823	6172	8056	10917	9498	8811	8908	9241	8806	8333	7897	7831	8159	7614	7673	6901	8373	8391
ENSRNOG00000002757	transcriptional adaptor 2A	360581	360581	Tada2a	268	241	253	288	385	193	403	346	335	342	324	325	326	349	290	263	330	290	355	288	315	285
ENSRNOG00000002759	lipoic acid synthetase	305348	305348	Lias	496	499	536	537	806	529	659	788	769	647	615	697	587	739	622	730	806	738	690	596	606	592
ENSRNOG00000002763	unc-51 like autophagy activating kinase 2	303206	303206	Ulk2	1342	1638	1521	1504	2287	1463	1781	2391	2363	1851	1912	2017	1710	1884	1714	1845	1987	2227	1492	1550	1759	1850
ENSRNOG00000002764	methyltransferase like 16			Mettl16	50	71	91	78	134	63	81	141	92	93	114	115	99	99	93	72	93	66	79	60	77	79
ENSRNOG00000002767	discs large MAGUK scaffold protein 3	58948	58948	Dlg3	116	137	123	130	177	119	168	194	178	148	125	140	120	176	147	142	169	162	126	121	147	148
ENSRNOG00000002768	transmembrane protein 114	501675	501675	Tmem114	2	1	1	0	2	1	2	2	1	1	1	1	1	2	1	0	2	0	0	2	1	1
ENSRNOG00000002771	epiregulin	59325	59325	Ereg	0	0	0	0	0	0	0	0	0	0	1	0	0	0	0	0	0	0	0	0	0	0
ENSRNOG00000002773	regulator of G-protein signaling 4	29480	29480	Rgs4	11188	13659	13856	14927	20617	12149	17569	20275	17983	22484	18974	19598	19460	19168	14906	16306	15582	16480	15306	14291	13917	14098
ENSRNOG00000002775	N-acetylneuraminate pyruvate lyase	304860	304860	Npl	218	204	182	175	487	297	305	393	455	486	390	279	302	313	280	241	218	195	184	181	328	385
ENSRNOG00000002776	selectin L	29259	29259	Sell	0	0	0	1	1	2	3	1	3	0	3	2	0	1	1	3	5	2	1	4	3	1
ENSRNOG00000002778	apoptosis antagonizing transcription factor	114512	114512	Aatf	129	145	152	148	241	127	213	207	251	240	187	209	178	210	143	197	201	191	154	151	196	181
ENSRNOG00000002781	3-ketodihydrosphingosine reductase	360833	360833	Kdsr	325	408	368	370	480	328	443	488	471	429	436	512	433	414	389	387	483	410	333	384	377	357
ENSRNOG00000002782				AC108576.1	0	0	0	0	0	0	0	1	2	1	0	1	0	0	0	1	0	0	0	0	0	0
ENSRNOG00000002783	serpin family C member 1	304917	304917	Serpinc1	0	0	0	0	0	0	0	1	2	0	0	0	0	0	0	0	0	1	0	0	0	0
ENSRNOG00000002784	POU class 3 homeobox 4	29589	29589	Pou3f4	1	0	3	2	0	0	2	0	2	0	0	2	0	1	0	0	1	1	1	0	0	1
ENSRNOG00000002789				AABR07039648.1	0	1	0	0	0	0	0	0	0	2	0	1	0	0	0	0	0	0	0	1	0	0
ENSRNOG00000002790	ATP binding cassette subfamily B member 7	302395	302395	Abcb7	98	124	152	173	253	91	208	290	213	274	271	217	260	205	175	140	150	138	171	123	199	254
ENSRNOG00000002791	BCL2, apoptosis regulator	24224	24224	Bcl2	13	25	17	25	20	9	15	36	20	34	20	23	28	28	48	16	18	10	14	17	19	20
ENSRNOG00000002792	C-X-C motif chemokine ligand 2	114105	114105	Cxcl2	1	1	3	0	1	1	2	0	3	0	2	1	0	0	0	0	0	1	2	2	1	1
ENSRNOG00000002793	somatostatin receptor 2	54305	54305	Sstr2	73	109	85	72	90	82	60	111	95	74	78	101	94	94	71	57	99	102	53	67	50	61
ENSRNOG00000002794	selectin P	25651	25651	Selp	20	22	13	11	15	5	11	7	9	33	17	23	25	21	14	14	11	5	17	29	15	16
ENSRNOG00000002795	component of oligomeric golgi complex 1	303652	303652	Cog1	594	555	464	481	604	418	589	737	581	714	611	690	538	727	522	541	612	542	427	535	541	526
ENSRNOG00000002797	G protein-coupled receptor 156	260430	260430	Gpr156	9	18	15	13	17	18	13	22	21	17	18	20	26	19	26	9	19	17	20	14	15	22
ENSRNOG00000002800	glycerophosphodiester phosphodiesterase domain containing 2	302421	302421	Gdpd2	380	350	327	326	427	379	369	507	496	442	433	420	426	493	422	360	498	440	378	404	422	355
ENSRNOG00000002802	C-X-C motif chemokine ligand 1	81503	81503	Cxcl1	1	2	0	3	2	1	9	2	4	3	6	10	1	4	1	0	6	2	3	4	3	4
ENSRNOG00000002807	septin 9			Sept9	341	408	454	386	508	284	459	763	581	566	511	588	710	556	620	327	363	328	285	319	503	500
ENSRNOG00000002810	glutamine-fructose-6-phosphate transaminase 2	360518	360518	Gfpt2	73	82	80	69	123	75	66	104	102	122	90	107	97	92	111	87	87	93	99	73	103	107
ENSRNOG00000002811	BMP/retinoic acid inducible neural specific 3	286901	286901	Brinp3	78	105	90	91	157	97	172	175	156	180	160	169	152	120	136	122	109	145	113	108	106	132
ENSRNOG00000002812	LIM homeobox 1	257634	257634	Lhx1	0	0	0	0	0	0	1	0	0	0	0	0	0	0	0	0	0	0	0	2	0	0
ENSRNOG00000002813	aspartyl-tRNA synthetase 2 (mitochondrial)	304919	304919	Dars2	139	157	192	154	230	163	197	236	224	205	221	200	185	234	182	203	201	195	165	170	194	200
ENSRNOG00000002814	HIG1 hypoxia inducible domain family, member 1B	287738	287738	Higd1b	14	19	19	16	26	21	35	22	25	20	15	22	21	27	17	24	25	30	21	25	15	4
ENSRNOG00000002818	elongation factor Tu GTP binding domain containing 2	287739	287739	Eftud2	798	859	749	704	890	655	688	1002	827	823	643	680	700	834	671	786	847	744	629	876	726	682
ENSRNOG00000002820	RoBo-1	24906	24906	LOC24906	2	3	1	4	20	6	9	6	17	14	9	10	7	12	4	7	4	4	1	2	5	1
ENSRNOG00000002821	PH domain and leucine rich repeat protein phosphatase 1	59265	59265	Phlpp1	346	332	380	322	439	334	329	533	457	381	361	416	422	407	413	313	403	347	295	355	399	377
ENSRNOG00000002823	mitogen-activated protein kinase 9	50658	50658	Mapk9	1772	2128	2354	2283	2730	1690	2525	3478	2981	2798	2978	3000	2942	2587	2835	2622	2404	2192	2300	2050	2574	2599
ENSRNOG00000002824	ring finger protein, LIM domain interacting	317241	317241/108348168	NEWGENE_1559832	1	1	4	2	3	2	2	3	6	3	1	5	8	4	6	0	6	0	0	1	2	1
ENSRNOG00000002826	hydroxysteroid (17-beta) dehydrogenase 7	29540	29540	Hsd17b7	497	539	535	556	821	447	739	783	783	814	695	710	650	595	596	722	669	748	656	599	591	563
ENSRNOG00000002827	RNA binding fox-1 homolog 1	302920	302920	Rbfox1	3268	3415	3646	3182	4383	3216	3187	4942	4508	4056	3816	4110	3639	4027	3474	3743	4354	3749	3448	3129	3702	3502
ENSRNOG00000002828	transducer of ErbB-2.1	170842	170842	Tob1	413	431	394	405	584	385	527	630	606	548	482	483	456	484	496	498	475	472	418	379	441	437
ENSRNOG00000002829	pro-platelet basic protein	246358	246358	Ppbp	0	2	3	0	6	5	5	1	0	3	0	2	0	4	1	1	1	3	0	0	0	1
ENSRNOG00000002831	WAP, follistatin/kazal, immunoglobulin, kunitz and netrin domain containing 2	287631	287631	Wfikkn2	4	3	6	8	8	6	30	10	3	4	5	5	3	5	7	5	6	7	5	6	4	7
ENSRNOG00000002832	solute carrier family 16 member 2	259248	259248	Slc16a2	123	105	116	95	131	115	88	200	149	148	130	153	162	143	186	76	118	97	52	70	151	138
ENSRNOG00000002833	glycogen synthase kinase 3 beta	84027	84027	Gsk3b	358	379	615	481	525	363	378	980	570	732	777	735	818	559	848	345	428	363	369	340	760	738
ENSRNOG00000002834				AABR07015003.1	0	0	0	0	0	0	0	0	0	0	0	0	0	1	0	0	0	0	0	0	0	0
ENSRNOG00000002835	LUC7-like 3 pre-mRNA splicing factor	360602	360602	Luc7l3	806	898	1036	1040	1627	904	1435	1295	1279	1208	1191	1221	1033	1231	1036	1110	1121	1283	1105	899	1216	1115
ENSRNOG00000002838	PDZ domain containing 11	302422	302422	Pdzd11	397	518	459	500	643	343	716	686	681	741	590	593	582	563	534	588	663	605	625	685	509	495
ENSRNOG00000002839	solute carrier family 19 member 2	289175	289175	Slc19a2	443	560	549	532	776	588	604	840	852	642	629	667	537	686	554	621	717	709	540	551	606	582
ENSRNOG00000002840	ATP synthase F1 subunit beta	171374	171374	Atp5f1b	13203	14504	13748	12973	18293	13100	14775	18709	17993	16518	14201	16005	14434	16889	14009	17128	18131	15328	14060	16120	13523	12415
ENSRNOG00000002841	CDC42 binding protein kinase alpha	114116	114116	Cdc42bpa	668	564	969	787	975	538	740	1338	859	960	1019	1017	1116	786	1063	551	517	438	633	560	993	940
ENSRNOG00000002843	C-X-C motif chemokine ligand 6	60665	60665	Cxcl6	13	15	11	6	16	5	14	17	14	16	11	15	11	12	20	13	11	10	13	11	14	11
ENSRNOG00000002844	ubiquitin specific peptidase 27, X-linked	302566	302566	Usp27x	33	35	37	31	38	24	28	66	47	36	26	39	43	34	31	30	43	24	28	26	38	28
ENSRNOG00000002845	similar to RIKEN cDNA 4930504O13	691286	691286	LOC691286	0	0	0	0	0	0	0	0	0	0	0	0	0	0	0	0	0	0	0	0	0	0
ENSRNOG00000002848	monoamine oxidase A	29253	29253	Maoa	565	709	722	803	1228	613	1075	1144	1115	1061	1097	1172	967	892	817	873	869	916	780	766	817	884
ENSRNOG00000002851	family with sequence similarity 104, member A	619573	619573	Fam104a	840	1001	735	821	1114	679	1104	1182	1215	1250	1139	1118	1016	1150	1077	1086	1122	1018	968	937	958	822
ENSRNOG00000002852	myosin XIX	497974	497974	Myo19	90	139	110	105	125	98	124	136	123	122	102	135	102	117	94	85	113	92	145	107	103	84
ENSRNOG00000002855	replication factor C subunit 1	89809	89809	Rfc1	725	809	781	923	1386	731	1296	1315	1186	1038	1073	1072	992	1095	960	1038	1112	1037	963	895	956	964
ENSRNOG00000002858	olfactory receptor 1432	287321	287321	Olr1432	0	0	0	0	0	0	0	0	0	0	0	0	0	0	0	0	0	0	0	0	0	0
ENSRNOG00000002860	coiled-coil domain containing 181	360867	360867	Ccdc181	264	271	355	388	521	265	447	541	464	495	443	432	410	418	370	375	420	391	385	353	391	435
ENSRNOG00000002862	chloride voltage-gated channel 5	25749	25749	Clcn5	81	106	181	167	160	44	130	309	178	169	219	205	250	133	162	55	89	71	121	87	175	205
ENSRNOG00000002863	calcium voltage-gated channel subunit alpha1 E	54234	54234	Cacna1e	10	11	26	24	22	9	11	31	10	24	17	30	44	19	25	3	17	10	12	20	22	28
ENSRNOG00000002864	nucleus accumbens associated 1	171454	171454	Nacc1	371	333	334	292	310	331	251	611	411	387	319	461	410	414	463	226	331	265	195	275	442	316
ENSRNOG00000002866	Ras association domain family member 6	305251	305251	Rassf6	17	26	41	37	52	27	42	44	33	33	41	32	31	29	19	28	41	49	20	21	22	28
ENSRNOG00000002871	RNA binding motif protein 25-like 1	497865	497865	Rbm25l1	72	42	110	89	128	71	99	159	138	125	149	112	129	131	148	57	71	70	65	59	143	147
ENSRNOG00000002873	family with sequence similarity 183 member A	287346	287346	Fam183a	1	0	1	0	2	0	0	1	3	1	0	1	2	1	3	0	2	3	2	0	0	0
ENSRNOG00000002874				AABR07065078.1	26	20	19	36	33	19	23	36	32	33	20	23	25	25	26	21	16	18	14	14	25	39
ENSRNOG00000002875	kelch-like family member 20	304920	304920	Klhl20	1036	1172	1231	1095	1748	1112	1369	1802	1681	1469	1438	1478	1415	1420	1241	1491	1431	1436	1447	1270	1302	1306
ENSRNOG00000002876	eukaryotic elongation factor 2 lysine methyltransferase	302931	302931	Eef2kmt	21	28	25	31	33	32	43	51	45	42	40	37	35	27	24	47	26	34	19	24	36	36
ENSRNOG00000002878	afamin	282708	282708	Afm	0	0	0	0	1	0	0	0	1	2	2	0	0	0	1	0	0	1	0	0	0	0
ENSRNOG00000002879	presenilin 2	81751	81751	Psen2	734	776	725	709	1055	794	782	1142	1121	908	882	953	884	1060	891	907	1027	934	837	883	798	760
ENSRNOG00000002881	discoidin domain receptor tyrosine kinase 2	685781	685781	Ddr2	44	53	48	73	77	41	97	96	77	90	96	107	102	79	77	23	65	43	47	46	72	72
ENSRNOG00000002882	zinc finger CCHC-type containing 2	304695	304695	Zcchc2	75	95	132	103	114	72	82	180	119	121	107	111	145	129	134	54	71	72	60	77	110	102
ENSRNOG00000002883	ALG1, chitobiosyldiphosphodolichol beta-mannosyltransferase	360475	360475	Alg1	197	189	159	179	201	142	245	210	214	213	171	189	195	237	181	225	261	231	196	249	182	158
ENSRNOG00000002884	basic leucine zipper nuclear factor 1	498266	498266	Blzf1	306	378	416	410	726	353	637	708	622	701	588	605	585	572	523	499	551	542	591	451	556	576
ENSRNOG00000002886	myosin heavy chain 10	79433	79433	Myh10	3074	3269	2788	2460	3676	2991	2884	4291	4502	3289	2850	3429	2679	3479	2917	3513	3994	3745	2747	3163	2730	2843
ENSRNOG00000002889	alpha-fetoprotein	24177	24177	Afp	0	1	0	0	1	0	0	0	0	1	0	0	0	0	0	0	0	0	0	0	0	0
ENSRNOG00000002890				AC127084.1	0	2	1	0	2	0	0	0	0	0	0	3	3	1	1	0	1	0	0	0	0	0
ENSRNOG00000002894	MAX network transcriptional repressor	287521	287521	Mnt	9	12	17	8	11	9	10	23	17	17	15	27	21	17	30	10	11	7	14	6	23	18
ENSRNOG00000002895	N-acetylglucosamine-1-phosphodiester alpha-N-acetylglucosaminidase	360476	360476	Nagpa	38	29	27	31	39	28	41	57	40	35	22	35	38	51	30	29	44	24	20	41	37	27
ENSRNOG00000002896	peroxiredoxin 6	94167	94167	Prdx6	1914	2251	1777	1938	2396	1362	2458	2784	2526	2755	2202	2377	2376	2279	1967	2189	2340	2233	1897	2003	2041	1942
ENSRNOG00000002898	NME/NM23 family member 7	171566	171566	Nme7	697	831	739	791	1087	611	1170	1141	1053	1192	1030	1064	1074	1024	847	983	1116	1034	1039	915	944	973
ENSRNOG00000002899	A-kinase anchoring protein 10	360540	360540	Akap10	202	255	302	274	366	192	331	418	359	343	418	398	392	305	331	251	301	269	276	225	300	316
ENSRNOG00000002903	sperm antigen with calponin homology and coiled-coil domains 1	303208	303208	Specc1	190	272	217	213	293	174	207	284	331	280	242	222	224	247	214	190	225	233	217	224	230	206
ENSRNOG00000002904	arrestin 3	171107	171107	Arr3	0	0	0	0	0	0	0	0	0	0	0	0	0	0	0	0	0	0	0	0	0	0
ENSRNOG00000002905	coiled-coil domain containing 103	498006	498006	Ccdc103	3	1	1	3	2	0	2	3	3	4	1	1	2	2	0	4	6	2	2	0	1	1
ENSRNOG00000002906	nuclear receptor subfamily 1, group I, member 2	84385	84385	Nr1i2	0	1	0	0	0	0	0	0	0	0	0	0	0	0	0	0	0	0	0	0	0	0
ENSRNOG00000002907	pleckstrin homology domain containing A6	360842	360842	Plekha6	1124	989	1145	891	1224	1082	771	1384	1246	1203	1070	1181	955	1217	1108	816	1148	979	738	876	1065	996
ENSRNOG00000002908	solute carrier family 35, member A4	257647	257647	Slc35a4	1575	1853	1390	1469	1825	1309	1745	2197	1996	1882	1465	1880	1740	1759	1407	1595	1868	1606	1471	1846	1537	1384
ENSRNOG00000002911	albumin	24186	24186	Alb	7	15	9	11	24	20	10	16	15	14	17	10	15	13	11	15	26	13	9	8	2	18
ENSRNOG00000002912	poly(A)-specific ribonuclease	360464	360464	Parn	242	217	274	274	271	234	283	446	388	381	332	387	381	401	312	249	297	296	217	207	306	320
ENSRNOG00000002914	tRNA methyltransferase 1	288914	288914	Trmt1	339	295	332	320	395	296	295	407	359	395	306	352	326	365	330	292	380	298	304	332	346	276
ENSRNOG00000002915	tripartite motif-containing 11	360534	360534	Trim11	71	78	54	59	89	74	77	99	70	74	56	77	52	89	60	71	112	89	57	85	55	61
ENSRNOG00000002916	carbonic anhydrase 4	29242	29242	Car4	50	39	0	1	0	0	63	1	4	65	41	38	45	51	40	69	60	48	3	3	79	55
ENSRNOG00000002917	SEC14-like lipid binding 5	287060	287060	Sec14l5	6	5	9	7	9	5	8	13	9	9	10	17	12	8	10	9	4	5	6	2	9	10
ENSRNOG00000002918	family with sequence similarity 187, member A	287741	287741	FAM187A	0	0	0	0	0	1	0	0	0	0	0	0	0	0	0	0	1	0	1	0	0	0
ENSRNOG00000002919	glial fibrillary acidic protein	24387	24387	Gfap	51	25	10	23	25	16	42	26	23	33	15	28	29	39	24	12	47	1290	37	42	34	27
ENSRNOG00000002921	A-kinase anchoring protein 4	79254	79254	Akap4	0	1	0	1	0	0	0	0	0	0	0	0	0	0	0	0	0	0	0	0	0	0
ENSRNOG00000002922	adenosine A2B receptor	29316	29316	Adora2b	35	52	44	35	67	51	66	81	63	55	56	60	55	78	87	66	56	78	70	56	56	49
ENSRNOG00000002923	zinc finger CCHC-type containing 13	302399	302399	Zcchc13	0	0	0	0	0	0	0	0	0	0	0	0	0	0	0	0	0	0	0	0	0	0
ENSRNOG00000002925	testis specific X-linked gene	29391	29391	Tsx	1	3	2	4	3	3	3	4	2	1	2	2	0	2	1	3	2	5	1	2	6	3
ENSRNOG00000002926	UDP-N-acetylglucosamine pyrophosphorylase 1	498272	498272	Uap1	157	199	178	181	263	157	191	241	195	202	181	206	169	179	155	228	160	166	188	227	199	179
ENSRNOG00000002928	guanylate kinase 1	303179	303179	Guk1	1700	1934	1766	1791	3244	1823	2892	2992	2883	2938	2670	2552	2515	2782	2175	2702	2584	2490	2488	2259	2075	2072
ENSRNOG00000002930	periplakin	302934	302934	Ppl	14	12	10	9	16	13	22	17	29	12	20	17	18	14	6	32	16	15	19	10	14	13
ENSRNOG00000002932	WD repeat domain 19	305349	305349	Wdr19	162	211	280	248	339	190	324	395	275	338	341	336	359	307	293	254	251	239	283	199	323	294
ENSRNOG00000002934	ATPase Na+/K+ transporting subunit beta 1	25650	25650	Atp1b1	24434	27971	27152	25845	34281	23585	27833	42184	38096	32957	32122	33021	30861	28895	27834	29875	32771	29420	29149	27255	27817	28376
ENSRNOG00000002935	ankyrin repeat domain 40	690586	690586	Ankrd40	973	1167	1069	996	1277	1063	1030	1838	1601	1312	1239	1523	1282	1255	1288	979	1192	1078	888	1003	1294	1310
ENSRNOG00000002936	golgi transport 1A	498230	498230	Golt1a	2	2	1	2	6	1	8	6	3	7	4	3	2	3	2	6	3	5	2	10	1	3
ENSRNOG00000002937	renin	24715	24715	Ren	8	9	6	15	8	1	5	22	9	12	9	10	9	8	11	8	13	4	6	8	6	6
ENSRNOG00000002940	ankyrin repeat domain 17	289521	289521	Ankrd17	2479	3265	3099	2836	4024	2722	3257	4433	4343	3754	3547	3858	3215	3451	3157	3917	4025	3804	3380	3289	3168	3268
ENSRNOG00000002941	U2AF homology motif kinase 1	246332	246332	Uhmk1	189	197	322	314	332	156	254	582	356	357	398	392	456	261	372	192	156	160	229	175	389	386
ENSRNOG00000002943	mitochondrial ribosomal protein L55	287356	287356	Mrpl55	1398	1482	1611	1656	1873	1271	1784	1941	1951	2032	1669	1652	1562	1719	1544	1736	1841	1682	1876	1734	1445	1322
ENSRNOG00000002944	similar to RIKEN cDNA 2310033P09	303180	303180	RGD1304587	156	155	173	162	275	153	230	218	204	225	198	165	181	241	139	210	204	173	165	170	158	139
ENSRNOG00000002946	suppressor of cytokine signaling 3	89829	89829	Socs3	13	7	13	18	19	11	12	19	15	20	16	13	22	15	16	7	13	6	10	7	14	7
ENSRNOG00000002947	dermatopontin	289178	289178	Dpt	29	30	9	12	38	26	56	17	26	69	53	70	52	67	32	16	48	62	23	31	48	41
ENSRNOG00000002948	ATP binding cassette subfamily C member 3	140668	140668	Abcc3	47	26	29	32	44	25	49	35	30	40	40	36	38	42	38	21	40	28	20	31	42	40
ENSRNOG00000002949	phosphatidylglycerophosphate synthase 1	303698	303698	Pgs1	724	746	729	752	1014	747	838	1070	997	792	832	863	900	875	762	789	984	734	681	808	803	687
ENSRNOG00000002950	LYL1, basic helix-loop-helix family member	304663	304663	Lyl1	23	21	11	15	16	21	19	23	17	20	32	24	18	12	21	27	16	15	14	20	16	14
ENSRNOG00000002951	cyclin B3	317389	317389	Ccnb3	2	5	1	3	7	2	2	4	2	3	4	0	1	2	5	1	7	2	3	1	2	1
ENSRNOG00000002953	pyrimidinergic receptor P2Y4	63843	63843	P2ry4	4	5	2	6	6	4	3	5	7	3	4	1	4	4	0	3	4	1	3	2	3	6
ENSRNOG00000002956	stromal interaction molecule 2	117087	117087	Stim2	795	843	807	748	936	687	750	1142	1148	965	945	1070	845	872	906	837	1072	961	741	810	819	786
ENSRNOG00000002959	shroom family member 4	317391	317391	Shroom4	129	114	118	89	155	101	129	169	144	171	137	156	149	187	141	117	136	125	95	99	126	133
ENSRNOG00000002960	NDP, norrin cystine knot growth factor	363443	363443	Ndp	1	2	0	0	0	2	0	4	0	0	0	3	1	0	1	0	0	0	1	0	1	1
ENSRNOG00000002963	complement C1q like 1	363686	363686	C1ql1	2	0	0	1	0	0	0	2	0	0	0	1	0	0	0	0	0	10	0	1	0	0
ENSRNOG00000002964	X-C motif chemokine ligand 1	171371	171371	Xcl1	0	0	0	1	2	0	2	1	2	0	1	3	2	0	1	2	7	3	3	1	2	2
ENSRNOG00000002968	TNF superfamily member 4	89814	89814	Tnfsf4	3	4	5	1	0	3	3	2	4	4	7	2	4	4	7	3	3	7	0	1	2	0
ENSRNOG00000002969	inositol-trisphosphate 3-kinase B	54260	54260	Itpkb	156	177	153	151	186	126	138	315	221	169	139	246	240	209	312	122	149	113	106	100	197	156
ENSRNOG00000002970	zinc finger, SWIM-type containing 7	287388	287388	Zswim7	91	98	93	117	163	80	164	143	138	145	136	140	113	135	117	124	140	123	130	121	113	113
ENSRNOG00000002972	spermatogenesis associated 46	498274	498274	Spata46	1	6	1	1	1	6	3	5	5	3	0	2	3	6	2	2	3	1	3	4	2	3
ENSRNOG00000002974	caudal type homeo box 4	302400	302400	Cdx4	0	3	1	0	2	0	2	5	1	4	3	3	5	1	3	0	4	1	4	3	2	1
ENSRNOG00000002975				AABR07037243.1	11	8	12	12	19	11	21	30	17	23	15	18	13	17	18	10	14	17	11	14	16	8
ENSRNOG00000002976	MYCBP-associated, testis expressed 1	303920	303920	Maats1	7	8	5	13	9	13	7	13	16	9	12	11	11	14	10	9	14	9	5	5	5	11
ENSRNOG00000002977	tetratricopeptide repeat domain 19	691506	691506	Ttc19	639	844	905	801	1096	723	906	1179	1105	1039	935	1164	986	1043	900	971	1088	991	951	809	815	869
ENSRNOG00000002978	Fas ligand	25385	25385	Faslg	3	7	13	10	15	10	11	11	17	7	6	15	10	15	6	9	6	11	14	9	6	7
ENSRNOG00000002979	T-box 19	304935	304935	Tbx19	10	8	7	11	6	3	12	5	4	10	9	6	7	7	7	11	18	9	8	8	10	7
ENSRNOG00000002980	TSR1, ribosome maturation factor	100360406	100360406	Tsr1	192	217	242	256	346	182	293	397	329	277	283	321	329	304	304	284	299	232	218	235	273	301
ENSRNOG00000002983	nuclear factor 1 X	81524	81524	Nf1x	50	24	45	31	47	32	45	68	46	61	43	56	51	46	46	17	40	51	21	24	63	35
ENSRNOG00000002984	bone morphogenetic protein 15	59302	59302	Bmp15	13	16	15	21	20	9	31	20	27	23	20	23	23	28	22	16	20	18	30	21	15	21
ENSRNOG00000002986	EF-hand domain containing 2	302507	302507	Efhc2	91	110	96	98	132	88	144	152	121	173	147	95	133	113	119	103	125	121	129	81	137	139
ENSRNOG00000002989	N-myristoyltransferase 1	259274	259274	Nmt1	1369	1602	1587	1609	2096	1261	1841	2419	1983	2099	1958	1999	2017	1964	1855	1693	2037	1769	1694	1607	1729	1713
ENSRNOG00000002991	serine racemase	303306	303306	Srr	175	201	221	196	322	208	213	321	267	283	251	307	275	273	265	190	228	206	220	196	237	271
ENSRNOG00000002997	SLC9A3 regulator 2	116501	116501	Slc9a3r2	498	457	392	439	464	346	412	636	633	571	433	554	526	506	542	424	487	394	280	414	447	379
ENSRNOG00000002999	translocase of inner mitochondrial membrane domain containing 1	303922	303922	Timmdc1	267	251	274	294	392	235	345	356	345	354	299	364	312	325	266	319	381	310	302	291	276	246
ENSRNOG00000003003	TBC1 domain family, member 19	289657	289657	Tbc1d19	950	1025	1356	1360	1893	952	1732	2113	1586	1962	2031	1648	1919	1507	1559	1348	1263	1215	1608	1131	1581	1695
ENSRNOG00000003005	RasGEF domain family, member 1C	360519	360519	Rasgef1c	303	301	267	294	406	237	328	394	400	322	292	333	268	391	335	306	346	365	221	272	290	252
ENSRNOG00000003008				AABR07039338.1	0	0	0	0	0	0	1	0	1	0	1	2	0	1	0	0	0	0	1	0	0	0
ENSRNOG00000003009				AABR07039336.1	0	1	3	3	2	2	5	3	4	1	1	3	2	0	2	2	2	2	0	0	1	2
ENSRNOG00000003011	GADD45G interacting protein 1	288916	288916	Gadd45gip1	704	818	717	797	943	602	1000	1091	953	922	783	931	796	858	747	841	1000	860	752	893	757	661
ENSRNOG00000003013	retinitis pigmentosa GTPase regulator	367733	367733	Rpgr	38	47	50	58	73	38	58	74	89	85	73	82	62	50	72	56	49	65	51	45	64	94
ENSRNOG00000003014	protein O-glucosyltransferase 1	288091	288091	Poglut1	878	1068	1016	1197	1573	886	1481	1642	1554	1403	1415	1475	1403	1350	1153	1389	1423	1337	1361	1136	1193	1221
ENSRNOG00000003018	olfactomedin-like 2B	304960	304960	Olfml2b	170	203	129	156	220	138	160	227	280	196	174	233	151	195	191	165	230	205	161	189	153	146
ENSRNOG00000003019	ubinuclein 1	302935	302935	Ubn1	175	172	208	151	185	169	187	268	269	181	195	249	226	214	248	148	209	153	144	159	190	196
ENSRNOG00000003020	solute carrier family 25, member 47	299316	299316	Slc25a47	2	2	2	3	2	2	6	7	2	4	0	4	1	0	3	1	3	4	1	1	4	3
ENSRNOG00000003025				AABR07039336.2	705	728	909	882	1169	792	907	1603	1340	1293	1266	1282	1118	1101	1208	778	912	875	888	738	1087	1171
ENSRNOG00000003026	RAD23 homolog A, nucleotide excision repair protein	361381	361381	Rad23a	321	307	295	241	328	282	244	402	365	346	276	351	316	385	341	281	341	297	223	287	339	270
ENSRNOG00000003027				AABR07039229.1	0	0	0	0	0	0	0	0	0	0	0	0	0	0	0	0	0	0	0	0	2	0
ENSRNOG00000003028	dynein, axonemal, heavy chain 17	287845	287845	Dnah17	39	40	39	45	31	27	40	36	33	51	52	53	46	40	58	32	31	29	28	41	64	41
ENSRNOG00000003029	calreticulin	64202	64202	Calr	7245	8377	9023	9204	12842	7655	10919	13067	11315	12117	11037	11184	11854	10092	9492	8508	9374	8526	8855	8077	9043	9244
ENSRNOG00000003030	acyl-CoA wax alcohol acyltransferase 2	302425	302425	Awat2	0	0	1	0	1	0	0	0	0	3	0	1	2	1	0	0	0	0	0	0	0	0
ENSRNOG00000003031	ATPase plasma membrane Ca2+ transporting 4	29600	29600	Atp2b4	244	227	229	224	218	152	150	389	269	259	235	279	280	261	270	204	265	173	149	143	251	257
ENSRNOG00000003033	phospholipase C, delta 3	287745	287745	Plcd3	35	48	41	51	34	41	43	52	52	39	23	54	49	41	35	44	41	32	37	41	34	50
ENSRNOG00000003035				AABR07039146.1	0	0	0	0	0	0	0	0	0	0	0	0	0	0	0	0	0	0	0	0	0	0
ENSRNOG00000003038	SFT2 domain containing 2	360868	360868	Sft2d2	205	256	221	248	322	177	369	338	326	276	258	339	261	302	264	267	256	245	238	236	272	247
ENSRNOG00000003039	Wnt family member 3A	303181	303181	Wnt3a	0	0	0	0	0	0	0	0	0	0	0	0	0	1	0	0	0	0	0	0	0	0
ENSRNOG00000003041	SMG6 nonsense mediated mRNA decay factor	287522	287522	Smg6	90	67	68	72	75	71	84	107	110	78	58	113	78	90	74	61	112	68	57	82	72	64
ENSRNOG00000003042	methyltransferase like 13	289159	289159	Mettl13	297	281	260	220	324	296	280	364	416	280	270	356	250	336	283	352	421	303	231	294	304	252
ENSRNOG00000003048	TOR signaling pathway regulator	360869	360869	Tiprl	608	647	688	715	968	695	830	1146	1058	1047	904	1024	889	964	930	750	868	876	668	701	943	931
ENSRNOG00000003049	hydroxysteroid (17-beta) dehydrogenase 10	63864	63864	Hsd17b10	762	946	789	842	1359	782	1413	1313	1293	1368	1136	1168	993	1140	913	1186	1383	1307	1201	1168	966	892
ENSRNOG00000003050	TBC1 domain family member 9B	360520	360520	Tbc1d9b	1844	2191	1800	1745	2238	1727	1762	2793	2529	2166	1954	2446	1957	2350	2066	2058	2575	2154	1751	2246	1781	1744
ENSRNOG00000003052	COX18, cytochrome c oxidase assembly factor	289522	289522	Cox18	258	263	243	225	363	268	290	355	299	337	292	289	269	341	248	260	296	289	282	318	261	244
ENSRNOG00000003054				AABR07037009.1	0	0	0	0	0	0	0	1	0	0	0	1	0	0	1	0	0	0	0	0	0	0
ENSRNOG00000003059	opticin	304802	304802	Optc	0	0	1	0	0	0	0	0	0	2	0	1	1	0	0	0	0	0	1	1	1	2
ENSRNOG00000003062				AABR07039218.1	25	36	29	35	58	38	40	54	54	62	50	40	51	48	40	29	57	54	41	54	40	36
ENSRNOG00000003063	phosphorylase kinase regulatory subunit alpha 1	64561	64561	Phka1	465	621	586	590	806	444	740	823	739	666	719	701	717	715	577	740	701	610	602	564	652	618
ENSRNOG00000003064	bone marrow stromal cell antigen 1	81506	81506	Bst1	14	24	18	26	35	10	25	31	21	20	16	22	30	32	22	23	20	21	24	23	23	12
ENSRNOG00000003065	glyoxylate reductase 1 homolog	360477	360477	Glyr1	1265	1368	1333	1230	1649	1341	1224	2133	1998	1484	1426	1658	1411	1604	1537	1422	1717	1596	1263	1198	1337	1443
ENSRNOG00000003066	Wnt family member 9A	287357	287357	Wnt9a	0	0	3	0	1	2	0	5	1	1	2	5	2	1	3	1	3	2	6	2	4	2
ENSRNOG00000003067	neuropeptide FF receptor 2	78964	78964	Npffr2	8	4	13	12	16	10	9	11	9	21	12	8	9	16	17	4	13	8	7	9	16	3
ENSRNOG00000003068	MRN complex interacting protein	497895	497895	Mrnip	45	85	58	68	85	61	89	86	96	107	70	73	79	89	80	55	67	66	76	65	61	49
ENSRNOG00000003069	CD38 molecule	25668	25668	Cd38	24	41	27	43	77	40	41	70	69	70	63	72	72	52	77	34	62	97	60	33	42	43
ENSRNOG00000003070	phosphatidylinositol glycan anchor biosynthesis, class L	192263	192263	Pigl	104	119	152	137	174	81	167	189	161	145	130	169	139	170	122	151	167	140	165	150	147	130
ENSRNOG00000003071	vesicle-associated membrane protein 4	364033	364033	Vamp4	1644	1740	2048	1946	2755	1789	2345	2879	2628	2677	2536	2366	2313	2373	2063	2010	2235	2221	2115	1902	2228	2369
ENSRNOG00000003073	G protein-coupled receptor 161	289180	289180	Gpr161	22	19	34	32	21	19	22	42	43	49	41	34	45	25	44	17	26	17	17	19	34	41
ENSRNOG00000003075	transmembrane protein 39a	288092	288092	Tmem39a	301	362	337	318	461	288	411	455	426	468	378	416	432	423	361	366	379	433	369	331	379	344
ENSRNOG00000003076	RNA binding motif, single stranded interacting protein 2	288771	288771	Rbms2	384	471	450	412	553	382	508	662	533	591	429	591	565	508	449	495	521	429	434	409	501	476
ENSRNOG00000003078	DDB1 and CUL4 associated factor 6	289181	289181	Dcaf6	1604	1859	1627	1481	2124	1633	1724	2223	2269	2066	1741	1920	1770	1965	1673	1932	2093	2079	1665	1715	1912	1976
ENSRNOG00000003080				AABR07021945.1	1	0	2	1	1	5	2	2	1	5	4	1	2	1	2	3	1	2	2	3	1	2
ENSRNOG00000003081	RIB43A domain with coiled-coils 1	317431	317431	Ribc1	34	42	63	56	86	50	73	64	60	76	44	72	52	72	47	48	60	60	52	53	63	46
ENSRNOG00000003084	poly (ADP-ribose) polymerase 1	25591	25591	Parp1	897	932	903	864	1088	856	916	1270	1230	1080	959	1093	967	1172	992	1056	1067	1041	849	1066	947	959
ENSRNOG00000003085	myc-like oncogene, s-myc protein	24581	24581	Mycs	0	1	0	0	0	0	0	0	0	0	0	0	0	0	0	0	0	0	0	0	0	0
ENSRNOG00000003086	centromere protein V	501702	501702	Cenpv	125	136	134	153	170	108	175	179	174	158	157	183	141	145	124	157	183	182	156	173	113	121
ENSRNOG00000003088	Rho GTPase activating protein 31	288093	288093	Arhgap31	203	232	222	214	222	140	200	482	317	293	249	361	304	258	388	184	205	190	141	165	306	243
ENSRNOG00000003094	cytidine monophospho-N-acetylneuraminic acid hydroxylase, pseudogene	361245	361245	Cmahp	0	1	0	0	9	2	5	1	5	2	1	1	0	1	0	2	0	1	2	3	0	2
ENSRNOG00000003095	fibroblast growth factor binding protein 1	64535	64535	Fgfbp1	0	0	0	0	0	0	0	0	0	0	0	0	0	0	0	0	0	2	1	0	0	0
ENSRNOG00000003098	prominin 1	60357	60357	Prom1	225	214	219	238	348	223	348	412	389	435	326	376	307	401	318	268	327	256	267	215	268	304
ENSRNOG00000003099	ubiquilin 2	317396	317396	Ubqln2	1162	1101	1317	1091	1351	1322	1061	2398	1742	1657	1446	1781	1585	1534	1810	1045	1413	1326	818	976	1645	1637
ENSRNOG00000003100	dual specificity phosphatase 12	64014	64014	Dusp12	62	79	75	79	111	53	100	110	97	88	72	91	99	101	73	69	75	61	70	74	86	89
ENSRNOG00000003104	transient receptor potential cation channel, subfamily V, member 2	29465	29465	Trpv2	410	431	445	400	512	365	412	744	611	547	531	590	545	569	574	409	583	513	347	473	538	447
ENSRNOG00000003105	kinesin family member 19	303659	303659	Kif19	335	264	275	264	311	257	259	454	434	313	269	335	265	362	373	309	331	285	164	269	357	285
ENSRNOG00000003108	acyl-CoA binding domain containing 4	303577	303577	Acbd4	140	137	123	162	164	142	187	255	226	194	163	187	179	179	180	183	209	157	169	165	177	127
ENSRNOG00000003109	BTB domain containing 17	303660	303660	Btbd17	8	19	6	10	23	16	14	5	22	8	7	12	16	6	11	20	15	10	13	10	6	5
ENSRNOG00000003110	MAGE family member B5	302442	302442	Mageb5	0	0	0	0	0	0	0	0	0	0	0	0	0	0	0	0	0	0	0	0	0	0
ENSRNOG00000003111					106	143	127	120	207	124	158	164	166	186	170	155	164	167	116	156	155	141	173	152	153	124
ENSRNOG00000003114	beta-1,4-galactosyltransferase 4	303923	303923	B4galt4	176	193	179	189	269	172	309	250	247	251	215	221	207	231	193	251	262	258	211	227	229	201
ENSRNOG00000003115				AABR07038761.1	0	0	0	0	0	0	0	0	0	0	0	0	0	0	0	0	0	0	0	0	0	0
ENSRNOG00000003116	diphthamide biosynthesis 1	287523	287523	Dph1	55	88	80	80	96	65	89	100	82	111	88	94	112	87	72	67	87	52	92	101	94	80
ENSRNOG00000003117	proteasome 26S subunit, non-ATPase 12	287772	287772	Psmd12	1412	1585	1779	1876	2667	1584	2376	2649	2498	2400	2312	2183	2275	2215	1943	2098	2280	2193	2179	1837	2015	2010
ENSRNOG00000003119	GC, vitamin D binding protein	24384	24384	Gc	1	2	4	4	1	0	0	2	2	1	5	0	2	2	0	2	0	0	1	0	4	2
ENSRNOG00000003120	proline and arginine rich end leucine rich repeat protein	84400	84400	Prelp	308	349	296	296	405	261	536	414	332	443	424	514	423	417	398	260	395	403	303	256	356	324
ENSRNOG00000003121	reticulon 4 receptor-like 1	303311	303311	Rtn4rl1	461	519	574	469	629	458	452	833	723	604	563	745	593	678	670	480	686	560	398	572	633	570
ENSRNOG00000003122	histone deacetylase 8	363481	363481	Hdac8	43	39	47	51	51	42	45	59	55	57	42	53	60	62	57	36	53	40	44	42	47	52
ENSRNOG00000003123	replication protein A1	287524	287524	Rpa1	434	518	537	480	712	454	614	806	739	604	601	640	584	522	523	628	640	615	520	516	548	550
ENSRNOG00000003125	rogdi homolog	287061	287061	Rogdi	1270	1258	1225	1117	1359	1051	1344	1821	1519	1481	1258	1430	1412	1478	1330	1178	1593	1129	1021	1257	1303	1159
ENSRNOG00000003127	SPRY domain containing 4	288772	288772	Spryd4	218	243	192	200	305	187	273	341	296	263	247	303	248	285	260	304	314	307	251	272	224	217
ENSRNOG00000003129	zinc finger protein 496	287361	287361	Zfp496	176	191	177	176	247	185	207	254	258	204	181	232	181	249	201	214	241	208	172	219	213	159
ENSRNOG00000003131	TNF receptor associated factor 7	360491	360491	Traf7	276	306	327	287	349	229	289	411	326	304	288	311	338	368	338	248	311	258	227	279	324	255
ENSRNOG00000003132	major intrinsic protein of lens fiber	25480	25480	Mip	2	1	0	0	2	0	1	1	1	1	1	1	0	0	0	0	2	1	0	1	0	0
ENSRNOG00000003134	solute carrier family 4 member 4	84484	84484	Slc4a4	468	575	603	538	664	286	724	1051	830	864	882	841	908	622	857	510	557	490	603	402	782	884
ENSRNOG00000003135	Fc receptor-like B	498275	498275	Fcrlb	0	0	0	0	0	0	1	0	0	1	0	1	0	0	1	0	0	0	1	2	2	0
ENSRNOG00000003136	Fc receptor-like A	304965	304965	Fcrla	2	1	3	2	7	5	7	7	8	4	3	13	5	7	7	2	10	15	5	4	6	3
ENSRNOG00000003137	septin 12	363542	363542	Sept12	0	0	0	0	0	0	0	0	0	0	0	0	0	0	0	0	0	1	0	0	0	0
ENSRNOG00000003139	structural maintenance of chromosomes 1A	63996	63996	Smc1a	1313	1424	1571	1559	2237	1386	2092	2149	2103	2128	1840	1950	1887	1882	1565	1773	1956	1784	1661	1585	1681	1778
ENSRNOG00000003143	similar to Chromodomain-helicase-DNA-binding protein 1 (CHD-1)	303395	303395	RGD1310166	0	0	5	4	4	2	0	4	4	2	0	0	1	3	4	3	3	3	2	0	0	3
ENSRNOG00000003144	G protein-coupled receptor, class C, group 5, member C	287805	287805	Gprc5c	596	663	523	544	585	542	518	799	724	675	544	705	596	638	549	623	735	613	454	642	505	428
ENSRNOG00000003147	sequestosome 1	113894	113894	Sqstm1	4224	4049	3536	3454	4508	3772	3680	5468	5481	4150	3339	4475	3634	4775	4048	4324	5256	4291	3089	4473	3768	3251
ENSRNOG00000003148	TIMP metallopeptidase inhibitor 2	29543	29543	Timp2	3285	3525	3133	2768	3320	2546	3025	5213	3979	3856	3267	4373	3763	3630	3950	2875	4074	3365	2198	2996	3642	3213
ENSRNOG00000003149	phenylalanyl-tRNA synthetase subunit alpha	288917	288917	Farsa	605	597	534	530	654	465	530	650	675	581	534	678	567	594	571	637	673	584	492	595	577	442
ENSRNOG00000003150	mitochondrial pyruvate carrier 2	100359982	100359982	Mpc2	1258	1398	1268	1532	1829	1091	1996	2248	1841	2019	1459	1757	1696	1617	1453	1572	1743	1407	1527	1895	1445	1418
ENSRNOG00000003151	bifunctional apoptosis regulator	304709	304709	Bfar	378	399	435	460	528	367	448	725	617	504	558	611	614	571	550	404	482	429	404	425	537	570
ENSRNOG00000003158				AABR07037343.1	1	2	3	3	4	2	1	0	2	4	5	1	2	5	3	6	7	2	2	4	2	1
ENSRNOG00000003160	Ras-related GTP binding B	117043	117043	RragB	0	0	0	2	1	0	0	0	0	0	0	0	0	0	0	0	0	0	0	0	0	0
ENSRNOG00000003163	succinate dehydrogenase complex subunit C	289217	289217	Sdhc	1841	2022	1992	2027	2603	1685	2595	3228	2833	2875	2485	2788	2461	2592	2441	2245	2791	2413	2110	2253	2366	2110
ENSRNOG00000003164	phospholipase A2, group X	29359	29359	Pla2g10	0	0	0	1	0	0	0	0	0	0	0	0	0	0	0	0	0	0	0	0	0	0
ENSRNOG00000003170	NLR family, pyrin domain containing 3	287362	287362	Nlrp3	12	13	19	23	16	6	27	18	8	17	15	12	21	9	16	15	20	14	11	19	27	14
ENSRNOG00000003171	myelin protein zero	24564	24564	Mpz	189022	184837	145482	149034	240696	169376	167235	217667	246759	189115	169000	203257	148627	218188	195098	166837	223178	251745	127874	172459	176543	142504
ENSRNOG00000003172	serpin family F member 1	287526	287526	Serpinf1	1028	1040	919	760	1362	951	1329	1423	1284	1853	1549	1787	1458	1551	1066	679	1484	1520	1042	977	1068	1142
ENSRNOG00000003174	transmembrane anterior posterior transformation 1	305386	305386	Tapt1	491	587	572	574	776	550	694	863	840	745	686	750	646	643	725	632	737	753	597	580	677	649
ENSRNOG00000003176	Mix paired-like homeobox 1	289311	289311/108348182	Mixl1	0	0	0	0	0	0	0	0	0	0	0	0	0	0	0	0	0	0	0	0	0	0
ENSRNOG00000003177	methionine adenosyltransferase 2B	683630	683630	Mat2b	779	857	866	890	1422	861	1231	1471	1295	1262	1120	1080	1104	1092	913	1117	1170	1100	1100	918	1075	1112
ENSRNOG00000003178	MAGE family member H1	367767	367767	Mageh1	280	316	291	305	432	265	411	475	471	482	385	410	424	422	386	375	403	375	357	339	357	357
ENSRNOG00000003183	fibromodulin	64507	64507	Fmod	57	42	50	57	46	40	222	100	81	82	60	102	85	257	57	50	49	90	25	35	61	63
ENSRNOG00000003185	acyl-CoA binding domain containing 3	289312	289312	Acbd3	823	906	834	760	1070	910	773	1270	1261	1003	913	1012	853	1124	994	954	1080	1093	741	788	931	906
ENSRNOG00000003186	ankyrin repeat and sterile alpha motif domain containing 3	302937	302937	Anks3	167	161	161	148	202	158	198	194	202	171	161	191	144	178	143	144	159	146	157	184	134	154
ENSRNOG00000003187	armadillo repeat containing, X-linked 5	102552920	102552920	Armcx5	244	274	277	271	431	243	370	463	460	407	366	421	360	377	342	368	408	386	348	302	359	388
ENSRNOG00000003189	Cbp/p300-interacting transactivator with Glu/Asp-rich carboxy-terminal domain 1	64466	64466	Cited1	20	30	31	19	46	17	30	45	33	32	31	39	30	33	32	29	41	35	32	33	32	28
ENSRNOG00000003191	basic helix-loop-helix family member B9	317407	317407	Bhlhb9	454	464	434	490	716	438	558	738	699	636	632	663	570	593	518	552	618	585	569	566	532	571
ENSRNOG00000003194				AABR07040622.1	87	152	173	137	195	113	211	245	198	210	225	181	212	186	178	131	128	134	185	125	160	182
ENSRNOG00000003195	CASK interacting protein 1	140722	140722	Caskin1	631	532	560	442	501	547	368	830	701	667	496	603	593	567	699	442	656	497	346	457	557	513
ENSRNOG00000003198	similar to RIKEN cDNA 2900011O08	360459	360459	RGD1305733	1356	1647	1673	1637	2126	1409	1961	2491	2187	2050	1868	2151	2072	2175	1819	1854	2372	1735	1684	1826	1737	1622
ENSRNOG00000003201	ribosomal protein S4, X-linked			Rps4x	14	11	16	29	28	12	26	36	23	24	18	9	30	25	22	28	23	22	19	14	17	23
ENSRNOG00000003203	hexamethylene bis-acetamide inducible 1	498008	498008	Hexim1	134	107	162	119	178	130	136	216	179	181	153	198	169	175	220	127	189	156	112	115	147	150
ENSRNOG00000003205	LIM domain binding 2	289664	289664	Ldb2	1842	2118	2136	1928	2813	1813	2516	3354	2942	2931	2590	2647	2525	2783	2523	2564	2631	2677	1924	2081	2542	2572
ENSRNOG00000003206	ARP3 actin related protein 3 homolog	81732	81732	Actr3	5833	7188	6913	6656	9748	6699	7779	9610	9648	8463	8306	8174	7270	8272	7457	8797	8715	9028	7322	6829	7294	7942
ENSRNOG00000003207	formin-like 1	287746	287746	Fmnl1	294	221	262	209	213	256	177	333	261	240	220	274	255	273	304	177	245	206	153	172	264	250
ENSRNOG00000003208	ERCC excision repair 6 like, spindle assembly checkpoint helicase	317252	317252	Ercc6l	18	10	24	24	32	21	25	41	25	32	26	20	20	18	24	15	22	25	18	17	20	26
ENSRNOG00000003209	Purkinje cell protein 4-like 1	685448	685448	Pcp4l1	346	413	431	384	723	411	434	704	600	730	554	404	423	510	500	366	605	508	468	429	416	407
ENSRNOG00000003210	olfactory receptor 1463	287363	287363	Olr1463	0	0	0	0	0	0	0	1	0	2	0	0	0	0	0	0	0	0	0	0	1	2
ENSRNOG00000003211	signal recognition particle 9	690345	690345	Srp9	970	1128	1126	1333	2014	1104	1883	1824	1799	1899	1710	1462	1427	1441	1288	1579	1551	1782	1674	1401	1262	1462
ENSRNOG00000003213	helicase with zinc finger	287773	287773	Helz	93	105	127	113	156	91	109	225	172	176	147	154	180	124	213	74	102	75	89	69	158	138
ENSRNOG00000003214				AABR07029742.1	231	257	233	257	318	231	245	401	341	325	279	320	258	311	319	238	317	338	215	221	267	264
ENSRNOG00000003215	zinc finger protein 287	303212	303212	Zfp287	72	108	147	125	176	95	169	193	175	187	178	174	202	140	139	135	159	123	145	75	134	165
ENSRNOG00000003217	galectin 3 binding protein	245955	245955	Lgals3bp	1353	1693	1598	1777	1549	1235	1954	1835	1472	2242	1632	1792	1588	1829	1514	1800	2079	1444	2108	2101	1438	1478
ENSRNOG00000003218	zinc finger protein 286A	497923	497923	Zfp286a	189	198	166	179	322	184	277	308	303	269	253	267	226	278	215	241	248	253	240	236	243	267
ENSRNOG00000003219	tripartite motif-containing 16	303214	303214	Trim16	515	638	568	586	736	414	735	876	834	770	683	837	726	672	637	786	653	582	627	635	603	602
ENSRNOG00000003220	H3 histone family member 3A	100361558	100361558	H3f3a	28	25	1	2	58	31	43	77	61	1	0	68	52	54	56	43	0	3	17	14	30	21
ENSRNOG00000003221	myocilin	81523	81523	Myoc	1401	1878	1649	1780	2802	1646	1740	2728	2470	2710	2990	3578	3422	2613	3654	2112	3628	3096	2287	1134	2282	2178
ENSRNOG00000003223	delta(4)-desaturase, sphingolipid 1	58970	58970	Degs1	4147	5538	5582	5415	7928	4645	7006	7639	6597	7985	6831	6579	6904	6998	5655	6004	6350	6366	6788	5976	6420	6241
ENSRNOG00000003224	nudix hydrolase 16 like 1	497867	497867	Nudt16l1	410	431	355	398	555	346	501	515	513	491	429	517	444	468	379	472	476	407	388	462	392	338
ENSRNOG00000003226	myosin phosphatase Rho interacting protein	116504	116504	Mprip	2321	2530	2230	2263	3222	2311	2649	3668	3525	2854	2686	3280	2823	3104	2870	2824	3287	2989	2075	2455	2611	2439
ENSRNOG00000003227				AABR07037073.1	0	0	2	0	0	0	0	0	0	0	0	0	0	0	0	0	0	0	0	0	0	1
ENSRNOG00000003228	MID1 interacting protein 1	404280	404280	Mid1ip1	1256	1280	1422	1292	1811	1481	1093	2227	2069	1867	1671	1834	1636	1988	1810	1269	1624	1448	1066	1223	1531	1470
ENSRNOG00000003229	tetraspanin 7	363447	363447	Tspan7	6646	6791	6889	6343	9124	6344	7089	10326	8735	9429	8186	8040	8023	9181	7881	6627	7987	7744	6476	6675	7964	7817
ENSRNOG00000003232	SLC9A3 regulator 1	59114	59114	Slc9a3r1	619	756	678	668	779	539	692	980	851	799	672	723	710	729	679	776	813	656	585	775	698	595
ENSRNOG00000003233	serpin family F member 2	287527	287527	Serpinf2	6	1	1	1	3	2	3	1	2	6	3	7	2	3	6	6	3	0	2	2	2	2
ENSRNOG00000003234	mahogunin ring finger 1	302938	302938	Mgrn1	508	516	698	485	628	446	503	872	579	699	608	621	716	639	636	350	467	414	423	431	651	588
ENSRNOG00000003235	alpha-1,3-mannosyl-glycoprotein 4-beta-N-acetylglucosaminyltransferase B	303100	303100	Mgat4b	516	517	480	398	554	559	415	628	656	537	435	550	427	520	450	489	695	632	395	593	463	402
ENSRNOG00000003237	tumor protein p53 binding protein, 2	305025	305025	Tp53bp2	163	192	156	162	164	153	182	289	215	181	172	209	180	196	201	157	218	189	121	154	179	165
ENSRNOG00000003239	calcium activated nucleotidase 1	246272	246272	Cant1	339	322	296	289	180	118	282	197	178	288	254	337	294	311	271	282	387	300	253	333	287	221
ENSRNOG00000003241	gamma-aminobutyric acid type A receptor gamma 2 subunit	29709	29709	Gabrg2	1739	2041	2513	2390	2969	1438	3220	4284	3023	3862	3578	3696	4013	2675	3126	2068	2369	2073	2663	2138	3047	3402
ENSRNOG00000003242	GULP, engulfment adaptor PTB domain containing 1	314543	314543	Gulp1	582	745	673	683	1177	569	876	1030	1032	1009	946	924	607	799	762	819	824	1101	715	575	774	829
ENSRNOG00000003243	WD repeat domain 81	303312	303312	Wdr81	71	59	56	50	49	34	53	95	69	72	49	70	63	54	75	58	67	45	43	46	68	52
ENSRNOG00000003244	leukotriene C4 synthase	114097	114097	Ltc4s	4	4	3	1	5	1	11	3	3	6	5	5	6	5	6	5	7	3	8	0	7	0
ENSRNOG00000003245	calcium voltage-gated channel auxiliary subunit gamma 1	29658	29658	Cacng1	1	2	1	3	3	1	4	3	2	2	2	1	0	0	1	0	2	3	1	3	1	5
ENSRNOG00000003247	SDE2 telomere maintenance homolog	289315	289315	Sde2	246	307	319	318	384	278	372	360	398	365	336	340	276	313	249	363	462	402	311	386	337	292
ENSRNOG00000003248	myelin protein zero-like 1	360871	360871	Mpzl1	1326	1551	1283	1318	1633	1283	1469	1760	1825	1591	1480	1633	1464	1648	1357	1813	1648	1571	1331	1462	1231	1287
ENSRNOG00000003251	Beta-1,3-galactosyltransferase 2	686081	686081	B3galt2	122	153	171	201	284	109	248	266	275	243	220	200	184	155	166	164	179	228	194	154	211	234
ENSRNOG00000003253	quinoid dihydropteridine reductase	64192	64192	Qdpr	1951	2206	2207	2163	3065	2134	2291	3113	3071	2759	2482	2589	2255	2996	2286	2677	2934	2708	2364	2357	2009	1992
ENSRNOG00000003254	interleukin 23 subunit alpha	155140	155140	Il23a	2	8	5	6	14	11	6	9	12	5	8	15	3	11	7	17	5	7	7	4	8	7
ENSRNOG00000003256	cyclin G1	25405	25405	Ccng1	3900	5122	5646	5492	8264	4901	6563	7759	7789	7476	7334	6897	6101	6713	5991	6308	6304	6363	5992	4718	6002	6545
ENSRNOG00000003258	cell division cycle 73	304832	304832	Cdc73	90	116	122	125	167	91	134	195	175	176	131	162	159	123	146	97	136	124	108	90	170	169
ENSRNOG00000003259	C1q and TNF related 1	303701	303701	C1qtnf1	252	251	188	190	296	214	144	345	342	221	214	305	261	214	161	130	346	276	150	217	199	163
ENSRNOG00000003260	nuclear receptor subfamily 1, group I, member 3	65035	65035	Nr1i3	0	0	0	0	0	0	0	0	0	0	0	0	0	2	0	0	0	0	0	0	0	0
ENSRNOG00000003261	ubiquitin specific peptidase 9, X-linked	363445	363445	Usp9x	6400	7921	8626	8567	11622	6629	9823	12865	10823	11522	10980	11072	10372	9069	9040	8688	9144	9429	9085	7981	9665	10357
ENSRNOG00000003262	calcium voltage-gated channel auxiliary subunit gamma 4	140725	140725	Cacng4	311	314	286	269	294	234	182	580	437	409	329	374	370	383	503	226	327	264	154	191	369	306
ENSRNOG00000003263	left right determination factor 1	498299	498299	Lefty1	0	0	0	0	0	0	0	0	0	0	0	0	0	0	0	0	0	0	0	0	0	0
ENSRNOG00000003264	N-acetyltransferase 9	303669	303669	Nat9	266	292	268	284	375	226	322	374	352	334	307	312	306	334	256	296	366	307	281	262	279	241
ENSRNOG00000003266	rCG33642-like	100361655	100361655	LOC100361655	2	2	0	2	2	0	1	2	2	3	0	3	1	2	4	2	1	2	1	0	1	0
ENSRNOG00000003267	pyrroline-5-carboxylate reductase 2	364064	364064	Pycr2	89	77	54	54	85	64	83	93	112	71	69	73	70	85	64	86	94	97	57	102	54	64
ENSRNOG00000003268	mastermind-like transcriptional coactivator 1	303101	303101	Maml1	47	58	67	52	54	51	60	93	73	58	62	94	79	66	84	55	78	39	55	51	61	65
ENSRNOG00000003269	ATPase H+ transporting V0 subunit e1	94170	94170	Atp6v0e1	1088	1417	1124	1386	2070	1136	2009	1857	1931	2133	1615	1721	1370	1855	1397	1780	1951	2088	1796	1623	1457	1376
ENSRNOG00000003273	spermatogenesis associated 20	360604	360604	Spata20	13	12	11	14	13	11	14	25	15	14	13	23	21	18	16	5	21	12	11	17	8	8
ENSRNOG00000003275	spermatogenesis associated 32	287747	287747	Spata32	2	4	10	3	4	2	5	3	1	3	1	1	0	1	4	3	2	0	1	1	2	1
ENSRNOG00000003276	myosin ID	25485	25485	Myo1d	98	97	106	85	103	87	81	132	119	115	102	120	125	126	106	80	88	144	59	71	100	87
ENSRNOG00000003278	mitogen-activated protein kinase kinase kinase 14	360640	360640	Map3k14	35	17	46	23	33	22	37	58	40	34	28	33	29	32	35	26	31	20	18	22	25	29
ENSRNOG00000003279	synaptonemal complex central element protein 2	364976	364976	Syce2	0	2	3	2	5	1	3	1	4	1	4	5	1	7	1	2	1	3	4	5	0	7
ENSRNOG00000003280	glutamate ionotropic receptor NMDA type subunit 2C	24411	24411	Grin2c	0	1	1	2	0	2	1	4	0	2	2	0	0	1	2	1	0	2	2	0	0	2
ENSRNOG00000003281	minichromosome maintenance 9 homologous recombination repair factor	499437	499437	Mcm9	80	85	81	73	92	74	101	119	121	94	99	96	92	94	96	95	86	98	64	75	89	90
ENSRNOG00000003283	RCSD domain containing 1	360872	360872	Rcsd1	210	243	204	190	270	214	224	390	341	244	205	293	251	221	257	289	314	246	178	202	252	219
ENSRNOG00000003284	epsin 3	360605	360605	Epn3	139	124	172	139	151	76	97	291	153	187	197	213	214	147	254	95	132	75	131	131	195	159
ENSRNOG00000003285	MPV17 mitochondrial inner membrane protein like	100362572	100362572	Mpv17l	30	34	42	49	64	29	63	80	41	65	58	50	63	49	59	46	41	32	44	33	51	34
ENSRNOG00000003287	F-box and WD-40 domain protein 10			Fbxw10	3	5	7	3	12	3	7	9	5	8	2	8	6	7	6	4	7	7	9	4	4	6
ENSRNOG00000003288	calcium voltage-gated channel auxiliary subunit gamma 5	140726	140726	Cacng5	159	176	250	197	221	191	113	315	213	267	257	247	252	221	256	117	240	161	133	151	259	224
ENSRNOG00000003289	leucine aminopeptidase 3	289668	289668	Lap3	882	870	876	1005	1452	909	1182	1217	1397	1176	1138	1188	1059	1111	938	1098	1238	1309	1086	1128	998	939
ENSRNOG00000003291	cellular repressor of E1A-stimulated genes 1	289185	289185	Creg1	275	359	453	490	678	392	716	828	783	557	442	554	568	583	455	606	628	618	405	365	449	481
ENSRNOG00000003294	CMT1A duplicated region transcript 4	100362817	100362817	Cdrt4	0	0	1	0	0	0	0	0	0	0	1	2	0	0	0	0	0	0	0	0	1	0
ENSRNOG00000003296	deoxycytidine kinase	79127	79127	Dck	100	81	162	143	199	107	136	236	167	198	186	177	187	129	214	119	138	115	123	104	156	204
ENSRNOG00000003298	Cd247 molecule	25300	25300	Cd247	0	2	2	0	5	1	2	0	4	0	0	1	0	3	0	2	6	2	0	3	5	3
ENSRNOG00000003300	BTG anti-proliferation factor 2	29619	29619	Btg2	78	84	95	88	113	87	125	147	117	126	119	117	116	126	97	117	117	98	86	96	138	91
ENSRNOG00000003302	folliculin	303185	303185	Flcn	440	417	444	365	529	366	409	548	499	455	474	461	439	465	440	415	499	386	387	459	412	419
ENSRNOG00000003304	chondroadherin	29195	29195	Chad	43	44	40	42	65	34	66	58	45	46	47	50	48	39	27	55	61	42	82	71	72	74
ENSRNOG00000003305	C-X-C motif chemokine receptor 3	84475	84475	Cxcr3	1	3	3	2	3	0	6	5	3	2	0	1	6	1	2	3	5	1	5	1	1	0
ENSRNOG00000003307	glutaryl-CoA dehydrogenase	364975	364975	Gcdh	488	525	503	498	789	506	753	759	789	712	676	678	563	784	566	724	752	806	683	613	542	544
ENSRNOG00000003310	transmembrane protein 63a	289318	289318	Tmem63a	44	46	38	28	61	44	50	49	45	62	43	43	50	51	40	55	65	65	35	46	52	44
ENSRNOG00000003313	glycine receptor, alpha 2	24397	24397	Glra2	2	0	1	2	3	1	6	2	9	2	3	2	3	2	4	3	2	2	3	3	2	4
ENSRNOG00000003326	RRN3 homolog, RNA polymerase I transcription factor	304714	304714	Rrn3	270	352	486	512	717	271	703	767	567	736	644	612	708	591	536	497	439	445	565	353	653	664
ENSRNOG00000003328	cell death-inducing p53 target 1	360480	360480	Cdip1	1164	1438	1172	1145	1485	1109	1247	1724	1707	1401	1357	1538	1331	1500	1265	1382	1698	1235	1121	1370	1219	995
ENSRNOG00000003329	protein phosphatase, Mg2+/Mn2+ dependent, 1D	287585	287585	Ppm1d	164	228	188	198	278	181	204	289	307	249	219	240	172	234	212	223	272	268	188	205	225	202
ENSRNOG00000003330	acyl-CoA synthetase family member 2	619561	619561	Acsf2	131	143	125	104	146	121	171	226	158	147	140	164	167	167	141	147	160	124	115	133	147	117
ENSRNOG00000003332	5',3'-nucleotidase, mitochondrial	287368	287368	Nt5m	188	226	233	218	307	218	287	346	296	315	266	276	251	299	265	259	313	262	225	257	284	247
ENSRNOG00000003334	kelch-like family member 21	313743	313743	Klhl21	122	109	113	103	144	123	118	196	181	139	90	137	120	123	131	121	190	129	81	112	117	92
ENSRNOG00000003336	myosin binding protein H	83708	83708	Mybph	4	3	0	2	3	1	4	0	5	3	0	4	6	6	0	2	2	2	0	4	5	3
ENSRNOG00000003338	peripheral myelin protein 22	24660	24660	Pmp22	174766	214684	174764	174075	292798	184969	210911	244308	277618	248008	218189	246290	176332	237936	211938	219105	240579	286094	164629	183520	204411	186333
ENSRNOG00000003342				AABR07037798.1	0	0	0	1	0	0	1	0	0	0	1	0	1	0	2	0	0	0	0	1	0	2
ENSRNOG00000003343	calnexin	29144	29144	Canx	8465	10289	9904	10574	14880	8767	13428	15932	15192	12425	12940	13640	12015	11431	10889	12042	12976	13116	11247	11003	11717	11844
ENSRNOG00000003345				AABR07038690.1	0	0	0	0	0	0	0	0	0	0	0	0	0	0	0	0	0	0	0	0	0	0
ENSRNOG00000003346	FA complementation group B	501552	501552	Fancb	53	59	62	76	110	46	92	74	78	107	80	68	56	79	62	56	65	77	73	60	79	83
ENSRNOG00000003347	olfactory receptor 1016	288858	288858	Olr1016	0	0	0	0	0	0	0	0	0	0	0	0	0	0	0	0	0	0	0	0	0	0
ENSRNOG00000003348	ras related dexamethasone induced 1	64455	64455	Rasd1	57	49	82	70	61	36	44	68	49	35	51	49	47	47	49	38	46	49	69	58	37	51
ENSRNOG00000003349	collagen alpha-1(XXIII) chain			LOC103693323	0	0	3	2	1	1	2	4	2	3	0	1	3	1	4	1	1	1	2	0	1	0
ENSRNOG00000003350	motile sperm domain containing 2	363463	363463	Mospd2	409	618	554	641	979	439	853	850	852	851	769	768	696	716	671	700	655	779	712	581	728	764
ENSRNOG00000003354	poly A binding protein, cytoplasmic 5	688518	688518	Pabpc5	2	1	6	5	2	0	2	8	3	6	4	4	3	8	4	7	5	0	2	0	2	7
ENSRNOG00000003357	collagen type III alpha 1 chain	84032	84032	Col3a1	8683	12431	9427	9480	15630	11008	11597	12050	13758	13750	16407	19948	14940	14574	12893	10746	17472	17470	13394	11117	13654	14692
ENSRNOG00000003359	O-linked N-acetylglucosamine (GlcNAc) transferase	26295	26295	Ogt	2521	2911	3110	3021	4207	2515	3916	3846	3674	3700	3466	3615	3230	3379	3004	3290	3285	3335	3507	2798	3559	3525
ENSRNOG00000003365	cell adhesion molecule 3	360882	360882	Cadm3	4007	4200	4207	3530	3973	3349	3236	6976	5217	4418	4155	5574	4933	4459	5300	3417	4742	3433	2681	3017	4618	4201
ENSRNOG00000003367	transmembrane protein 220	287405	287405	Tmem220	11	10	15	14	11	12	16	12	19	13	19	21	18	18	14	10	11	17	12	12	11	13
ENSRNOG00000003370	ornithine carbamoyltransferase	25611	25611	Otc	10	20	15	22	34	13	33	21	29	18	27	28	21	25	22	26	29	28	33	21	19	21
ENSRNOG00000003374	coiled-coil domain-containing protein 85A-like	289855	289855/103690141	LOC103690141	47	49	54	39	47	32	46	78	40	67	65	65	58	45	42	39	53	48	34	23	55	53
ENSRNOG00000003377	RNA binding motif 31, Y-linked	302780	302780	Rbm31y	0	0	0	0	0	0	0	0	0	0	0	0	0	0	0	0	0	0	0	0	0	0
ENSRNOG00000003384	heparan sulfate-glucosamine 3-sulfotransferase 3B1	303218	303218	Hs3st3b1	6	8	8	4	11	8	17	11	13	12	6	4	4	15	11	4	13	13	6	14	5	8
ENSRNOG00000003385	glutaredoxin 2	114022	114022	Glrx2	263	296	363	385	545	314	392	540	513	500	442	404	393	470	393	363	365	368	404	314	337	372
ENSRNOG00000003386	RNA binding fox-1 homolog 3	287847	287847	Rbfox3	389	349	495	355	351	382	267	769	472	488	437	570	514	530	585	234	377	309	230	269	500	538
ENSRNOG00000003388	centromere protein F	257649	257649	Cenpf	20	15	10	24	27	15	10	20	31	13	20	14	19	23	11	14	10	14	14	13	14	12
ENSRNOG00000003392	G-rich RNA sequence binding factor 1	305256	305256	Grsf1	2318	2694	2648	2489	3576	2486	2977	3900	3683	3296	3152	3264	2921	3313	3033	3136	3441	3321	2623	2752	2802	2860
ENSRNOG00000003395	chibby family member 3	690544	690544	Cby3	3	4	6	2	5	6	10	6	13	8	4	5	5	10	3	6	7	4	1	8	4	8
ENSRNOG00000003397	ADP-ribose/CDP-alcohol diphosphatase, manganese-dependent	287406	287406	Adprm	565	670	693	723	993	599	1112	990	878	1137	937	953	961	912	769	947	958	831	937	818	781	748
ENSRNOG00000003398	translocase of outer mitochondrial membrane 40 like	304971	304971	Tomm40l	107	101	126	116	106	79	118	185	135	140	136	149	172	146	153	129	137	91	110	109	141	106
ENSRNOG00000003399	heterogeneous nuclear ribonucleoprotein H1	140931	140931	Hnrnph1	1722	1754	1895	2075	3162	1860	2718	2892	2777	2499	2275	2328	2111	2601	2048	2272	2150	2286	2109	1989	2250	2270
ENSRNOG00000003400	flavin containing monooxygenase 4	246247	246247	Fmo4	52	56	46	46	75	57	80	65	75	73	46	62	59	83	41	52	47	81	57	55	68	66
ENSRNOG00000003401				AABR07029195.1	4	4	0	3	1	1	4	1	4	3	1	1	1	1	0	1	3	1	2	3	2	2
ENSRNOG00000003402	syntaxin 6	60562	60562	Stx6	454	480	397	406	585	415	478	692	745	545	546	602	539	581	530	487	603	568	440	485	480	501
ENSRNOG00000003403	solute carrier family 35, member F5	288993	288993	Slc35f5	290	355	327	328	475	303	434	490	487	438	422	418	371	378	385	394	423	404	337	300	357	367
ENSRNOG00000003407	protein tyrosine phosphatase, non-receptor type 14	305064	305064	Ptpn14	14	7	18	22	26	10	31	37	33	22	26	28	32	23	33	17	29	23	12	14	18	26
ENSRNOG00000003409	leucine zipper down-regulated in cancer 1			NEWGENE_1565644	76	82	91	64	167	66	100	98	90	140	68	79	117	96	84	122	71	47	94	93	112	89
ENSRNOG00000003424	elaC ribonuclease Z 2	282826	282826	Elac2	257	272	242	215	273	217	221	342	322	245	201	267	218	275	220	253	304	224	213	317	245	220
ENSRNOG00000003428	RUN and FYVE domain containing 3	360921	360921	Rufy3	2102	2273	2738	2682	3724	2118	3392	3825	3343	3390	3257	3167	3465	3010	2801	2626	2811	2617	2800	2587	2882	3132
ENSRNOG00000003430	coagulation factor IX	24946	24946	F9	4	6	9	3	12	12	4	11	11	11	12	11	14	11	5	7	8	4	7	8	7	4
ENSRNOG00000003434	TROVE domain family, member 2	304833	304833	Trove2	130	146	221	261	260	104	303	403	276	364	360	331	364	208	275	188	143	139	213	139	273	352
ENSRNOG00000003435	MCF.2 cell line derived transforming sequence	317598	317598	Mcf2	50	55	85	85	110	38	112	121	76	107	91	125	116	85	88	89	69	57	107	65	96	115
ENSRNOG00000003439	interleukin 15	25670	25670	Il15	26	36	19	27	54	31	46	42	40	35	40	30	33	40	30	41	34	36	34	42	41	24
ENSRNOG00000003442	adenosine A1 receptor	29290	29290	Adora1	81	63	113	100	93	67	56	144	132	122	89	138	132	113	121	56	121	75	62	75	110	92
ENSRNOG00000003443	Kruppel like factor 1	304666	304666	Klf1	33	49	42	43	55	52	33	45	53	70	45	35	22	45	31	40	46	47	36	36	34	35
ENSRNOG00000003452	ankyrin repeat and SOCS box-containing 9	367785	367785/302666	Asb9	14	18	9	13	26	6	13	9	10	28	17	27	16	9	10	18	23	12	21	19	13	10
ENSRNOG00000003453	Ly6/Plaur domain containing 1	360838	360838	Lypd1	32	38	36	51	47	39	30	76	59	40	37	47	36	49	43	32	59	52	33	39	27	22
ENSRNOG00000003455	zinc finger protein 13	287095	287095	Zfp13	6	13	14	13	19	16	14	20	28	18	15	22	16	17	22	17	13	17	19	21	13	21
ENSRNOG00000003456	actin-related protein T1	302796	302796	Actrt1	0	0	0	0	0	0	0	0	0	0	0	0	0	0	0	0	0	0	0	0	0	0
ENSRNOG00000003457	BICD family like cargo adaptor 2	302964	302964	Bicdl2	0	0	0	0	1	0	1	1	2	1	1	0	0	2	0	0	1	0	0	0	0	0
ENSRNOG00000003461	zinc finger protein 330	361387	361387	Zfp330	398	451	448	439	715	429	596	665	710	568	560	608	511	530	528	519	596	555	475	528	534	542
ENSRNOG00000003463	sterol regulatory element binding transcription factor 1	78968	78968	Srebf1	573	583	503	498	519	415	532	764	648	631	460	576	493	608	607	582	756	589	423	609	626	501
ENSRNOG00000003464	HID1 domain containing	287822	287822	Hid1	452	526	631	527	555	407	465	872	649	718	674	686	673	651	783	417	593	492	403	381	759	633
ENSRNOG00000003468	calpain 8	170808	170808	Capn8	9	1	1	6	6	5	6	3	9	8	5	8	10	11	8	1	8	9	1	5	7	7
ENSRNOG00000003469	microtubule associated serine/threonine kinase 1	353118	353118	MAST1	1363	1174	1197	1020	1156	1150	798	1986	1399	1439	1131	1410	1318	1414	1352	769	1242	959	726	1037	1429	1264
ENSRNOG00000003470	FUN14 domain containing 1	363442	363442	Fundc1	1963	2410	2331	2512	3982	2390	3169	3580	3696	3490	3417	2953	2657	3029	2579	3098	3541	3739	3262	2649	2734	2942
ENSRNOG00000003472	ATPase phospholipid transporting 11C	317599	317599	Atp11c	65	78	87	118	135	73	103	171	138	157	157	138	161	103	132	74	78	82	104	90	121	176
ENSRNOG00000003476	solute carrier family 6 member 4	25553	25553	Slc6a4	2	11	9	8	16	9	15	20	13	8	10	21	13	16	14	15	12	11	9	14	14	9
ENSRNOG00000003479	ring finger protein 150	364983	364983	Rnf150	100	106	144	107	117	92	102	175	132	161	134	157	149	144	145	100	152	104	93	107	145	135
ENSRNOG00000003480	absent in melanoma 2	304987	304987	Aim2	1	6	7	7	5	2	7	3	5	3	3	3	2	2	4	6	7	6	7	2	3	3
ENSRNOG00000003486	myeloid cell nuclear differentiation antigen	304988	304988	Mnda	7	11	12	18	26	11	37	8	15	17	15	21	17	14	12	19	26	12	44	19	21	25
ENSRNOG00000003491	protein kinase C, alpha	24680	24680	Prkca	733	756	964	868	1109	731	857	1514	1275	1107	1108	1208	1044	951	1190	769	943	965	603	592	1029	1120
ENSRNOG00000003494	PTPRF interacting protein alpha 4	140592	140592	Ppfia4	136	91	126	108	115	126	79	169	168	114	109	117	109	130	123	94	125	121	54	104	109	104
ENSRNOG00000003495	pre-mRNA processing factor 8	287530	287530	Prpf8	3889	4511	4848	4419	5634	3372	5173	6785	5598	5587	5273	5712	5928	5318	4939	4809	5467	4598	4820	4457	5425	4944
ENSRNOG00000003496	TBC1 domain family member 9	304645	304645	Tbc1d9	1648	1690	1642	1432	1927	1590	1421	2446	2274	1805	1732	2018	1695	1716	1832	1513	2044	1781	1417	1482	1685	1706
ENSRNOG00000003497	THO complex 6	79227	79227	Thoc6	146	149	151	150	178	106	164	212	207	175	142	225	156	163	169	155	186	151	131	193	136	127
ENSRNOG00000003498	olfactory receptor 1585	406005	406005	Olr1585	0	2	0	0	0	0	1	0	0	0	0	2	1	0	1	1	0	1	2	0	0	1
ENSRNOG00000003500	apolipoprotein A2	25649	25649	Apoa2	0	2	0	0	2	0	0	2	0	0	1	0	2	1	1	1	0	0	2	3	0	0
ENSRNOG00000003501	lysozyme-like 6	287751	287751	Lyzl6	0	1	0	0	0	0	0	0	2	0	0	0	0	0	0	0	0	0	0	0	0	0
ENSRNOG00000003504	ribonuclease H2, subunit A	364974	364974	Rnaseh2a	402	419	331	357	540	316	519	528	518	419	383	452	413	429	389	437	519	388	372	458	415	324
ENSRNOG00000003506	golgi SNAP receptor complex member 2	64154	64154	Gosr2	1215	1490	1372	1440	1758	1198	1713	2003	1861	1992	1637	1833	1679	1893	1553	1596	1838	1536	1516	1502	1501	1518
ENSRNOG00000003508	endoplasmic reticulum-golgi intermediate compartment 1	287177	287177	Ergic1	110	123	165	149	115	99	133	232	175	208	165	218	187	139	218	85	135	86	92	83	184	170
ENSRNOG00000003509	olfactory receptor 1588	289250	289250	Olr1588	0	0	0	0	0	0	0	0	0	0	0	1	4	1	1	0	0	0	1	0	0	0
ENSRNOG00000003510	flavin containing monooxygenase 2	246245	246245	Fmo2	24	36	32	49	68	31	19	61	53	64	68	52	60	60	65	28	34	42	28	21	51	49
ENSRNOG00000003512	gamma-aminobutyric acid type A receptor alpha1 subunit	29705	29705	Gabra1	3662	4098	5006	5398	7020	3348	6161	7613	5940	7709	7145	7031	7044	5186	5783	6181	4888	4855	6724	4882	5911	6265
ENSRNOG00000003515	epoxide hydrolase 1	25315	25315	Ephx1	530	632	525	583	781	491	1017	856	770	874	760	780	739	823	638	778	835	677	696	619	748	689
ENSRNOG00000003517	T-box 2	303398	303398	Tbx2	52	61	69	57	64	41	48	98	75	81	70	74	77	74	84	36	61	40	31	47	69	66
ENSRNOG00000003518	olfactory receptor 1592	289254	289254	Olr1592	0	0	0	0	0	0	0	0	0	0	0	0	2	0	0	0	0	0	0	0	0	0
ENSRNOG00000003520	peroxiredoxin 2	29338	29338	Prdx2	9719	10225	9834	10353	14293	8561	14961	15003	13262	15432	12824	13074	13528	14587	11902	12876	13471	11337	13249	13418	11556	10957
ENSRNOG00000003521	olfactory receptor 1593	289255	289255	Olr1593	0	0	0	0	1	0	1	1	0	0	0	0	0	0	0	0	0	1	3	0	0	0
ENSRNOG00000003522	major histocompatibility complex, class I-related	25119	25119	Mr1	53	56	40	50	64	53	62	89	71	67	48	67	58	92	78	62	79	58	41	44	66	62
ENSRNOG00000003524	leucine rich repeat containing 59	287633	287633	Lrrc59	1945	2333	2135	1913	2532	2039	2054	3002	3026	2582	2362	2840	2228	2739	2360	2565	2946	2575	2105	2231	2053	1924
ENSRNOG00000003526	synaptotagmin-like 4	140594	140594	Sytl4	1	1	0	2	2	2	3	0	0	3	4	1	4	2	3	1	4	2	0	2	1	3
ENSRNOG00000003531	hypothetical protein LOC685789	685789	685789	LOC685789	0	0	0	0	0	0	0	0	0	0	0	0	0	0	0	0	0	0	0	0	0	0
ENSRNOG00000003532	melanoma antigen family A, 11	302845	302845	Magea11	1	4	2	3	4	2	4	9	4	9	3	11	6	7	6	3	10	6	3	3	3	7
ENSRNOG00000003533	chloride voltage-gated channel 4	60586	60586	Clcn4	1234	1485	1528	1363	1828	1456	1468	2331	2252	1758	1731	1988	1662	1702	1643	1631	1878	1715	1495	1351	1571	1680
ENSRNOG00000003536	RUN and FYVE domain containing 1	360521	360521	Rufy1	211	227	193	172	259	170	242	224	292	251	222	248	190	224	207	228	255	256	177	210	188	197
ENSRNOG00000003537	spectrin, alpha, erythrocytic 1	289257	289257	Spta1	1	1	6	3	11	4	1	7	10	8	10	12	5	4	9	0	3	7	7	3	6	7
ENSRNOG00000003538	ADAM metallopeptidase with thrombospondin type 1 motif, 4	66015	66015	Adamts4	42	38	29	37	22	19	43	32	22	27	30	51	50	30	33	31	26	59	25	31	35	10
ENSRNOG00000003541	protein geranylgeranyltransferase type 1 subunit beta	81746	81746	Pggt1b	98	108	102	132	194	86	206	197	162	152	156	146	176	165	139	154	135	115	139	104	164	161
ENSRNOG00000003542	host cell factor C1 regulator 1	287097	287097	AABR07029198.1	1475	1667	1159	1295	1301	878	1582	1754	1507	1811	1228	1653	1500	1431	1212	1343	1670	1112	1404	1903	1391	1029
ENSRNOG00000003543	G protein-coupled receptor 143	302619	302619	Gpr143	1	0	1	1	2	1	4	1	0	1	3	4	2	1	2	2	2	2	2	1	0	0
ENSRNOG00000003544	T-box 4	303399	303399	Tbx4	4	7	3	1	5	2	9	11	2	2	5	8	6	7	3	6	8	3	2	2	6	0
ENSRNOG00000003545	ubiquitin C-terminal hydrolase L5	360853	360853	Uchl5	280	310	338	376	579	326	429	530	512	601	530	404	402	468	434	415	418	424	412	376	390	458
ENSRNOG00000003546	TNF receptor superfamily member 12A	302965	302965	Tnfrsf12a	56	50	47	72	60	41	54	90	74	84	51	91	63	61	60	78	58	69	56	58	61	52
ENSRNOG00000003548				AABR07059162.1	0	0	0	0	0	0	0	0	0	0	0	0	0	0	0	0	0	0	1	0	0	0
ENSRNOG00000003549	canopy FGF signaling regulator 2	685814	685814	Cnpy2	1052	1185	1104	1137	1573	988	1526	1675	1567	1551	1312	1433	1366	1337	1182	1289	1404	1434	1354	1243	1226	1278
ENSRNOG00000003550	acyl-CoA binding domain containing 6	289125	289125	Acbd6	276	321	271	288	411	277	454	427	377	386	371	396	337	410	322	413	401	371	340	383	318	340
ENSRNOG00000003551	beta-1,4-galactosyltransferase 3	494342	494342	B4galt3	184	175	191	177	169	130	186	314	225	204	178	214	197	214	239	173	214	202	149	170	211	175
ENSRNOG00000003553	EGF containing fibulin extracellular matrix protein 1	305604	305604	Efemp1	1327	1669	1612	1593	2472	1385	3101	2355	2147	2511	2084	1936	1821	1945	1623	1765	2235	2453	2073	1663	1970	2141
ENSRNOG00000003554	phosphatidylinositol glycan anchor biosynthesis, class A	363464	363464	Piga	29	22	59	53	42	28	41	62	40	65	65	39	50	46	50	31	31	32	27	20	49	49
ENSRNOG00000003555	olfactory receptor 1597	405222	405222	Olr1597	0	0	0	0	0	0	0	0	0	0	0	0	0	0	0	0	0	0	0	0	0	0
ENSRNOG00000003559	coiled-coil domain containing 112	498858	498858	Ccdc112	40	54	61	59	102	60	55	90	85	67	99	72	66	56	67	86	90	76	86	56	69	75
ENSRNOG00000003560	olfactory receptor 6P1	289261	289261	LOC103693685	0	0	0	0	0	0	0	0	0	0	0	0	0	0	0	0	0	0	0	0	0	0
ENSRNOG00000003562	sushi domain containing 4	289335	289335	Susd4	2308	2524	2736	2332	2631	1902	2282	3721	2909	2917	2691	3149	2952	2965	2878	2173	3061	2327	2176	2335	2456	2243
ENSRNOG00000003563	bleomycin hydrolase	287552	287552	Blmh	362	318	388	400	549	328	480	634	533	502	490	475	485	517	422	399	493	461	424	373	481	470
ENSRNOG00000003566	apolipoprotein H	287774	287774	Apoh	33	35	32	23	63	29	45	51	55	65	54	56	51	46	53	45	62	66	48	40	42	62
ENSRNOG00000003567	protoporphyrinogen oxidase	289219	289219	Ppox	157	160	134	140	185	123	166	210	205	182	143	220	180	181	158	183	176	162	154	197	150	146
ENSRNOG00000003569	gamma-aminobutyric acid type A receptor alpha 6 subunit	29708	29708	Gabra6	3	4	7	3	8	1	8	10	5	8	5	9	2	5	1	7	5	5	6	4	6	3
ENSRNOG00000003575	motile sperm domain containing 4	317161	317161	Mospd4	2	3	1	1	2	0	0	0	0	2	2	2	1	2	3	3	2	1	3	1	3	0
ENSRNOG00000003576	integrator complex subunit 2	360589	360589	Ints2	76	84	93	81	136	72	119	138	106	106	112	112	122	89	93	76	71	51	86	58	100	102
ENSRNOG00000003578	fem-1 homolog C	302288	302288	Fem1c	769	979	866	839	1206	784	1143	1325	1337	1136	1098	1095	972	982	841	1165	1156	1072	1012	881	925	1077
ENSRNOG00000003580	uncoupling protein 1	24860	24860	Ucp1	0	0	0	0	0	0	0	0	0	0	0	0	0	0	0	0	0	0	0	0	0	0
ENSRNOG00000003581	POU class 2 homeobox 1	171068	171068	Pou2f1	19	14	23	18	18	15	19	24	19	21	16	13	26	20	13	10	18	8	15	10	19	16
ENSRNOG00000003583	SET and MYND domain containing 2	289372	289372	Smyd2	1778	2000	1531	1640	2381	1470	2490	2682	2423	2458	2089	2089	2119	2076	1633	2468	2248	2099	2181	2319	1764	1639
ENSRNOG00000003585	synaptotagmin-like 5	302538	302538	Sytl5	2	5	6	5	3	2	5	8	0	4	6	3	6	2	4	6	1	3	4	4	3	7
ENSRNOG00000003587	vascular endothelial growth factor D	360457	360457	Vegfd	11	11	19	10	10	14	17	14	14	11	15	13	17	19	14	10	11	10	13	17	10	18
ENSRNOG00000003588				AABR07037960.1	0	0	0	0	1	0	0	0	1	0	0	0	0	0	0	0	0	0	0	0	0	0
ENSRNOG00000003590	target of myb1 like 2 membrane trafficking protein	360537	360537	Tom1l2	611	661	1158	901	990	579	809	1625	994	1047	1154	1262	1405	1075	1381	610	809	556	742	627	1231	1105
ENSRNOG00000003592	mediator complex subunit 28	305391	305391	Med28	412	536	446	517	680	412	736	723	680	744	601	601	578	597	474	604	666	628	585	574	523	533
ENSRNOG00000003594	transmembrane protein 183A	289034	289034	Tmem183a	555	612	686	631	739	537	641	971	877	830	738	897	837	782	775	671	757	678	591	580	737	692
ENSRNOG00000003595	LIM homeobox 4	360858	360858	Lhx4	2	0	0	0	0	0	0	0	0	0	0	0	0	0	0	0	0	0	1	0	0	0
ENSRNOG00000003596	integrin subunit beta 1 binding protein 2	317258	317258	Itgb1bp2	1	6	2	5	1	1	5	4	3	5	4	6	1	4	4	8	4	2	8	0	0	0
ENSRNOG00000003597	tubulin, alpha 4A	316531	316531	Tuba4a	3304	2979	3117	2943	3371	2718	3005	5169	4089	4224	3611	4340	4349	3851	3823	2545	4031	3031	2689	2948	3688	3209
ENSRNOG00000003599	UTP3, small subunit processome component	305258	305258	Utp3	224	202	281	256	350	221	309	341	371	319	333	333	296	347	257	324	311	271	280	246	279	267
ENSRNOG00000003600	polyribonucleotide nucleotidyltransferase 1	360992	360992	Pnpt1	497	610	580	632	978	529	915	899	859	833	760	827	737	760	667	749	841	924	746	762	699	724
ENSRNOG00000003601	similar to Mdes protein	289322	289322	RGD1564463	1	3	1	5	6	3	4	5	7	2	3	4	5	1	3	5	2	1	4	7	2	1
ENSRNOG00000003603	Rho GTPase activating protein 44	303222	303222	Arhgap44	294	272	407	287	305	203	213	563	333	388	348	471	455	370	497	243	275	184	222	220	357	345
ENSRNOG00000003606				AABR07014550.1	282	408	62	86	466	222	903	914	852	1001	794	797	678	719	546	702	733	846	904	739	646	665
ENSRNOG00000003611	dynein light chain Tctex-type 3	363448	363448	Dynlt3	7664	9899	9663	10716	15837	8330	15641	15748	13880	15200	13489	12991	12658	12407	11048	12972	12626	12484	14024	11333	11666	13100
ENSRNOG00000003613	midline 1	54252	54252	Mid1	284	364	348	362	492	273	456	551	475	439	448	450	378	458	393	454	402	402	364	332	409	442
ENSRNOG00000003614	alpha-1,6-mannosylglycoprotein 6-beta-N-acetylglucosaminyltransferase	65271	65271	Mgat5	76	87	121	121	116	61	96	264	116	160	182	188	218	121	240	81	109	72	65	69	173	161
ENSRNOG00000003616	gremlin 2, DAN family BMP antagonist	289264	289264	Grem2	451	567	745	596	690	572	507	1023	853	759	726	791	673	767	773	507	778	706	522	499	694	679
ENSRNOG00000003620	flavin containing monooxygenase 3	84493	84493	Fmo3	12	9	5	16	20	9	55	15	15	39	18	35	35	34	11	4	15	22	11	11	25	11
ENSRNOG00000003622	cytochrome b-245 beta chain	66021	66021	Cybb	120	250	236	240	207	146	345	232	227	233	312	275	291	135	229	348	434	241	285	127	255	361
ENSRNOG00000003625	UBX domain protein 4	304766	304766	Ubxn4	2189	2352	2180	2031	2719	2044	2372	3236	2926	2705	2402	2676	2385	2624	2335	2497	2649	2423	2036	2086	2236	2273
ENSRNOG00000003626	ATP synthase peripheral stalk subunit d	641434	641434	Atp5pd	2944	3160	2879	3024	4592	2880	4241	4390	4304	4914	4198	3750	3428	4066	3252	3838	4260	4215	4187	3935	3287	3297
ENSRNOG00000003629	nuclear VCP-like	289323	289323	Nvl	128	141	137	151	186	140	183	169	185	212	178	133	156	150	134	161	167	192	147	171	167	176
ENSRNOG00000003633	recoverin	140936	140936	Rcvrn	1	1	0	1	1	0	0	0	1	0	1	0	3	1	3	0	0	1	2	1	0	0
ENSRNOG00000003634	zinc finger protein 354A	24522	24522	Zfp354a	85	110	110	121	214	104	173	174	141	193	180	191	130	147	137	130	130	142	142	100	142	127
ENSRNOG00000003635	dispatched RND transporter family member 1	289338	289338	Disp1	323	325	315	274	414	290	284	456	447	404	345	372	330	422	411	285	356	298	230	309	376	367
ENSRNOG00000003643	TGF-beta activated kinase 1 (MAP3K7) binding protein 3	317546	317546	Tab3	78	100	161	161	148	62	156	242	143	212	209	220	236	115	164	87	103	79	117	76	197	182
ENSRNOG00000003645	heterogeneous nuclear ribonucleoprotein A/B	83498	83498/103689931	LOC103689931	0	1	1	2	0	0	0	1	0	0	0	0	0	0	0	0	0	0	0	0	0	0
ENSRNOG00000003648	claudin 6	287098	287098	Cldn6	0	0	0	1	0	0	1	2	0	2	1	0	0	0	1	0	1	1	0	0	0	0
ENSRNOG00000003649	quiescin sulfhydryl oxidase 1	84491	84491	Qsox1	249	241	261	244	239	210	221	401	264	267	248	313	292	264	259	239	288	228	207	215	270	224
ENSRNOG00000003650	5', 3'-nucleotidase, cytosolic	100360582	100360582	Nt5c	61	63	56	62	60	52	73	92	70	30	24	84	65	54	43	48	104	63	61	54	43	40
ENSRNOG00000003653	fumarate hydratase	24368	24368	Fh	1256	1332	1457	1495	1909	1142	1801	2198	2138	2009	1758	1850	1828	1747	1479	1415	1934	1814	1598	1568	1475	1652
ENSRNOG00000003654	claudin 9	287099	287099	Cldn9	2	1	0	0	0	1	2	1	0	0	0	0	0	0	0	0	5	6	1	1	0	0
ENSRNOG00000003657	protein kinase, membrane associated tyrosine/threonine 1	287101	287101	Pkmyt1	16	10	6	12	16	18	8	12	4	24	13	10	8	16	8	7	8	11	3	12	16	13
ENSRNOG00000003661	Jupiter microtubule associated homolog 1	287828	287828	Jpt1	2890	2926	2879	3108	4009	2678	3620	4020	3800	3646	2984	3159	3206	3462	2738	3352	3533	3178	3305	3648	3028	2615
ENSRNOG00000003666	immunoglobulin joining chain			Jchain	9	7	10	5	16	9	8	16	15	1	8	8	7	12	9	9	7	11	8	12	3	11
ENSRNOG00000003668	olfactory receptor 1404	405065	405065	Olr1404	0	0	0	0	0	0	0	0	0	0	1	0	0	0	2	0	0	0	0	1	0	1
ENSRNOG00000003669	myocardin	246297	246297	Myocd	1	1	1	2	0	0	0	1	2	2	0	3	0	4	3	0	2	0	0	1	1	0
ENSRNOG00000003670	small ubiquitin-like modifier 2	690244	690244	Sumo2	201	259	238	256	353	169	394	376	322	403	303	333	302	313	245	269	347	283	311	324	248	279
ENSRNOG00000003671	PROP paired-like homeobox 1	266738	266738	Prop1	0	0	0	0	0	0	0	0	0	0	0	0	0	0	0	0	0	0	0	0	0	0
ENSRNOG00000003672	enamelin	289525	289525	Enam	0	0	0	0	0	0	0	0	0	0	0	0	0	0	0	0	0	0	0	0	0	0
ENSRNOG00000003673	nucleoporin 85	287830	287830	Nup85	239	245	278	284	332	220	338	335	348	366	302	304	288	314	326	281	323	276	259	294	293	259
ENSRNOG00000003674	pirin	363465	363465	Pir	293	266	350	346	481	367	384	604	530	472	484	457	407	413	496	351	420	428	321	319	406	455
ENSRNOG00000003675	patched domain containing 1	317517	317517	Ptchd1	38	48	40	38	59	32	33	79	80	53	46	71	53	44	60	54	44	33	62	50	48	57
ENSRNOG00000003679	mediator complex subunit 13	303403	303403	Med13	408	512	608	600	670	355	605	940	782	661	745	810	737	565	656	454	556	512	485	390	624	711
ENSRNOG00000003680	gamma-aminobutyric acid type A receptor beta 2 subunit	25451	25451	Gabrb2	50	58	94	91	140	36	89	226	89	166	165	171	230	97	176	47	54	42	131	71	84	95
ENSRNOG00000003681	lactase	116569	116569	Lct	3	1	3	3	2	4	4	2	3	7	3	5	3	6	4	3	6	4	3	11	6	2
ENSRNOG00000003682	hook microtubule-tethering protein 2	304669	304669	Hook2	28	28	17	21	27	21	25	33	25	32	17	26	18	22	24	24	20	16	22	29	21	16
ENSRNOG00000003683	glucagon-like peptide 2 receptor	60432	60432	Glp2r	0	0	1	0	0	0	0	0	0	0	0	0	0	0	0	0	0	0	0	0	0	2
ENSRNOG00000003686	transducin (beta)-like 1 X-linked	302711	302711	Tbl1x	880	880	1009	926	1201	939	946	1549	1307	1177	1072	1260	1090	1187	1142	813	1079	962	752	778	1208	1175
ENSRNOG00000003687	regulator of G-protein signaling 2	84583	84583	Rgs2	92	134	172	222	244	111	271	269	225	245	204	214	183	205	154	198	166	173	208	162	177	196
ENSRNOG00000003688	RIKEN cDNA 4933400A11 gene			4933400A11Rik	0	0	0	0	1	0	0	0	0	0	0	0	0	0	0	0	0	0	0	0	0	0
ENSRNOG00000003689	non-POU domain containing, octamer-binding	317259	317259	Nono	1224	1355	1244	1280	1868	1235	1594	1699	1818	1662	1635	1573	1365	1709	1302	1677	1851	1807	1463	1430	1306	1360
ENSRNOG00000003691	transmembrane p24 trafficking protein 7	252889	252889	Tmed7	1975	2470	2572	2808	4263	2188	3657	4061	3942	4065	4088	3482	3271	3043	3031	3288	2915	3728	3037	2523	3041	3488
ENSRNOG00000003694	prospero homeobox 1	305066	305066	Prox1	10	9	8	13	11	8	11	6	8	17	13	10	9	7	9	6	12	26	7	8	8	12
ENSRNOG00000003695	MGAT4 family, member D	304646	304646	Mgat4d	24	30	42	38	65	24	41	66	53	59	52	58	44	61	35	36	35	43	47	43	37	41
ENSRNOG00000003698	maestro heat-like repeat family member 9	501864	501864	Mroh9	0	0	0	0	0	0	0	0	0	0	1	0	0	0	0	0	0	0	0	0	0	0
ENSRNOG00000003699	endonuclease V			Endov	72	101	59	75	80	59	100	129	85	121	66	113	84	78	80	109	114	71	79	99	82	84
ENSRNOG00000003703	minichromosome maintenance complex component 6	29685	29685	Mcm6	49	72	60	76	83	61	63	97	78	64	66	73	71	73	62	59	56	62	49	55	54	47
ENSRNOG00000003704	family with sequence similarity 184, member B			Fam184b	299	416	388	400	532	357	415	602	553	425	456	480	411	426	364	478	443	433	451	428	375	440
ENSRNOG00000003705	BMX non-receptor tyrosine kinase	367786	367786	Bmx	2	2	6	2	1	2	1	4	1	5	2	7	3	8	2	3	0	3	2	2	4	1
ENSRNOG00000003706	ubiquitin-fold modifier conjugating enzyme 1	445268	445268	Ufc1	1596	1808	1900	2046	2735	1591	2491	2560	2405	2698	2354	2125	2180	2246	1832	2201	2149	2229	2230	1977	2128	2090
ENSRNOG00000003707	zinc finger MYM-type containing 3	317260	317260	Zmym3	637	651	713	627	800	532	638	872	764	758	641	743	721	819	730	599	740	599	605	590	790	653
ENSRNOG00000003709	kynurenine 3-monooxygenase	59113	59113	Kmo	0	2	4	3	2	2	4	1	3	9	2	6	6	3	2	0	1	0	10	6	0	0
ENSRNOG00000003712	protein phosphatase 4, regulatory subunit 3B	360993	360993	Ppp4r3b	517	672	665	660	914	616	792	967	865	878	860	826	729	727	710	776	731	807	686	549	745	795
ENSRNOG00000003713	probasin	103689993	103689993	Pbsn	0	0	0	0	0	0	0	0	0	0	0	0	0	0	0	0	0	0	0	0	0	0
ENSRNOG00000003714	CDC-like kinase 4	287269	287269	Clk4	209	271	281	280	453	263	416	397	352	377	380	344	341	345	284	306	301	381	353	295	334	341
ENSRNOG00000003715	sushi-repeat-containing protein, X-linked 2	317181	317181	Srpx2	17	23	14	23	41	20	19	32	22	36	45	47	46	30	34	19	32	20	33	10	17	17
ENSRNOG00000003716	basic leucine zipper ATF-like transcription factor 3	60462	60462	Batf3	1	0	0	0	0	0	0	1	0	0	1	1	0	0	0	0	0	0	1	1	1	0
ENSRNOG00000003717	cornichon family AMPA receptor auxiliary protein 4	289324	289324	Cnih4	303	351	320	347	542	260	432	522	506	534	452	451	410	363	383	396	348	424	360	302	411	375
ENSRNOG00000003718	ameloblastin	25376	25376	Ambn	1	3	4	0	0	0	0	0	0	0	1	4	4	3	0	1	0	0	3	0	1	0
ENSRNOG00000003719	ATP synthase mitochondrial F1 complex assembly factor 2	303190	303190	Atpaf2	283	300	301	294	433	295	357	434	405	341	334	356	372	351	321	348	400	317	277	364	326	270
ENSRNOG00000003720	paired related homeobox 1	266813	266813	Prrx1	6	4	6	7	13	4	12	17	13	15	15	17	10	27	11	5	15	5	8	9	10	8
ENSRNOG00000003721	progestin and adipoQ receptor family member 4	302967	302967	Paqr4	1381	1321	1262	1174	1348	1165	984	1891	1668	1434	1155	1465	1364	1448	1466	1198	1414	1150	979	1266	1243	1056
ENSRNOG00000003722	dual specificity phosphatase 27, atypical	498267	498267	Dusp27	29	42	22	23	38	36	38	36	36	47	38	52	41	26	37	29	36	24	30	69	29	26
ENSRNOG00000003723	WD repeat domain 26	498301	498301	Wdr26	1124	1317	1192	1136	1689	1291	1351	1873	1986	1598	1552	1732	1346	1646	1417	1561	1666	1778	1248	1258	1301	1494
ENSRNOG00000003724	mitochondrial ribosomal protein L27	287635	287635	Mrpl27	510	533	505	510	743	455	610	769	746	792	623	715	621	661	602	653	736	660	577	571	558	507
ENSRNOG00000003726	Scm polycomb group protein like 2	367793	367793	Scml2	18	27	22	21	24	17	33	29	29	32	18	47	13	18	25	24	27	28	32	20	26	19
ENSRNOG00000003728	xylosyltransferase 2	64134	64134	Xylt2	257	216	224	178	300	238	188	343	318	259	235	248	207	331	301	257	281	323	193	208	214	197
ENSRNOG00000003732	fibronectin leucine rich transmembrane protein 2	299236	299236	Flrt2	42	44	68	54	72	43	54	110	57	65	76	96	98	73	90	37	49	50	27	45	72	103
ENSRNOG00000003734				AABR07041600.1	5	3	7	6	4	4	3	8	4	7	9	7	9	4	11	6	5	1	10	8	6	10
ENSRNOG00000003736	collagen type V alpha 2 chain	85250	85250	Col5a2	1491	1999	1541	1596	2695	1867	1733	2091	2503	2286	2379	2490	1801	2208	1835	1871	2641	2875	1812	1563	1927	2040
ENSRNOG00000003737	bestrophin 2	364973	364973	Best2	0	0	0	0	1	0	0	0	1	0	0	0	0	0	0	0	0	0	0	0	0	0
ENSRNOG00000003738	usherin	289369	289369	Ush2a	1	2	3	1	1	1	1	1	0	2	1	1	3	3	2	3	4	2	1	0	7	1
ENSRNOG00000003740	glycoprotein A33	360873	360873	Gpa33	0	0	0	0	0	0	0	0	0	0	0	0	0	0	0	0	0	0	0	0	0	0
ENSRNOG00000003741	neuronal pentraxin 1	266777	266777	Nptx1	1667	1660	1665	1692	1691	1695	1098	2890	2567	2006	1841	2413	1962	2055	2290	1302	1857	1650	1053	1309	1995	1909
ENSRNOG00000003742	cyclin-dependent kinase-like 5	100362725	100362725	Cdkl5	11	20	24	22	22	10	39	45	29	31	37	38	28	32	35	20	19	20	25	10	27	24
ENSRNOG00000003743	aspartyl-tRNA synthetase	116483	116483	Dars	1883	2237	2054	2161	3497	1872	3117	3442	3251	3352	3098	2708	2624	2749	2303	2917	2842	3218	3086	2421	2522	2772
ENSRNOG00000003745	activating transcription factor 3	25389	25389	Atf3	201	200	130	173	186	180	152	206	195	174	168	172	161	199	156	233	212	166	152	210	174	161
ENSRNOG00000003746	gap junction protein, beta 1	29584	29584	Gjb1	139	157	162	131	220	130	158	255	212	220	170	205	176	174	195	174	194	238	96	123	203	151
ENSRNOG00000003747	arsA arsenite transporter, ATP-binding, homolog 1 (bacterial)	288919	288919	Asna1	1088	1327	1218	1201	1397	936	1439	1725	1469	1550	1304	1452	1429	1414	1316	1328	1629	1271	1444	1334	1252	1125
ENSRNOG00000003748	similar to chromosome X open reading frame 21	501570	501570	RGD1565785	2	1	4	4	2	3	12	5	5	7	6	7	7	5	5	3	11	8	5	0	5	9
ENSRNOG00000003749	X-linked Kx blood group	497078	497078	Xk	347	380	485	388	532	347	356	639	567	592	597	502	535	411	432	387	358	414	410	347	464	533
ENSRNOG00000003755	calmegin	685504	685504	Clgn	772	825	1169	1163	1596	847	1243	1584	1356	1373	1457	1383	1340	1264	1278	1020	1200	986	1098	854	1153	1263
ENSRNOG00000003756	LanC like 3	302540	302540	Lancl3	6	9	13	13	10	4	11	26	15	14	19	14	28	18	18	14	6	11	15	16	7	22
ENSRNOG00000003759	galactosylceramidase	314360	314360	Galc	66	74	70	54	79	40	65	83	90	68	69	77	90	68	63	69	93	57	44	61	85	69
ENSRNOG00000003762	SWI/SNF related, matrix associated, actin dependent regulator of chromatin, subfamily a, member 1	317575	317575	Smarca1	155	165	231	240	354	210	257	303	295	283	327	310	307	307	243	219	235	218	264	158	295	321
ENSRNOG00000003763	peroxiredoxin 4	85274	85274	Prdx4	503	573	461	608	1000	499	905	819	903	949	787	847	753	704	659	681	961	891	773	719	664	639
ENSRNOG00000003765	nuclear receptor subfamily 0, group B, member 1	58850	58850	Nr0b1	0	2	0	0	0	0	0	2	0	0	0	0	0	0	0	0	1	1	1	0	0	0
ENSRNOG00000003767	ribosomal protein S6 kinase C1	289342	289342	Rps6kc1	489	490	496	481	569	450	437	743	634	564	469	623	640	577	563	560	607	514	454	492	538	514
ENSRNOG00000003769	transmembrane protein 163	360839	360839	Tmem163	666	758	716	670	765	568	735	1025	913	907	777	903	789	823	846	796	965	771	703	779	706	721
ENSRNOG00000003772	cysteine and glycine-rich protein 2	29317	29317	Csrp2	103	107	94	101	169	108	129	123	147	132	131	134	113	136	89	99	172	161	113	136	84	114
ENSRNOG00000003773	heme oxygenase 2	79239	79239	Hmox2	2196	2647	2248	2356	3133	2002	3099	3290	2972	3218	2604	2813	2703	2904	2306	2800	2911	2540	2703	2679	2418	2329
ENSRNOG00000003776	amelotin	689404	689404	Amtn	0	0	0	0	0	0	2	1	0	0	0	0	0	0	0	0	0	0	0	0	0	0
ENSRNOG00000003777	cholinergic receptor nicotinic epsilon subunit	29422	29422	Chrne	430	398	465	418	571	304	448	600	523	904	726	669	755	579	431	400	452	401	413	386	496	444
ENSRNOG00000003778	opsin 3	498289	498289	Opn3	267	322	336	276	409	287	348	445	444	383	374	291	241	303	265	353	489	454	344	367	287	350
ENSRNOG00000003779	death effector domain-containing	83631	83631	Dedd	207	275	251	243	289	176	243	334	261	307	254	275	254	323	257	216	258	192	200	258	270	232
ENSRNOG00000003781	ATPase phospholipid transporting 10B (putative)	303056	303056	Atp10b	175	182	245	225	280	122	319	351	312	320	258	250	297	235	239	292	221	236	247	240	249	256
ENSRNOG00000003782	acyl-CoA thioesterase 9	302640	302640	Acot9	911	1192	1123	1222	1991	1139	1723	1806	1792	1761	1710	1554	1366	1605	1315	1466	1696	1755	1624	1324	1290	1500
ENSRNOG00000003783	ferritin, heavy polypeptide-like 17, member E	681066	681066	Fthl17e	0	0	0	0	0	0	0	0	0	0	0	0	0	0	0	0	0	0	0	0	0	0
ENSRNOG00000003784	Rab interacting lysosomal protein	287531	287531	Rilp	16	11	10	14	9	22	10	15	23	12	13	14	20	15	5	22	13	9	12	19	14	11
ENSRNOG00000003785	ubiquitin specific peptidase 43	100147704	100147704	Usp43	8	3	4	1	7	2	0	8	8	5	3	5	5	3	4	6	2	5	1	2	5	6
ENSRNOG00000003786	tetraspanin 6	302313	302313	Tspan6	828	1053	955	994	1727	804	1462	1501	1481	1702	1527	1357	1196	1189	1052	1196	1385	1540	1447	1185	1187	1271
ENSRNOG00000003787	ligand dependent nuclear receptor corepressor-like	498385	498385	Lcorl	16	21	15	27	18	15	19	42	25	31	41	48	32	26	34	17	16	18	22	12	31	32
ENSRNOG00000003789	similar to MGC40405 protein			RGD1564613	0	1	0	0	0	2	0	2	0	1	0	0	0	0	0	0	0	0	0	0	1	0
ENSRNOG00000003790	maelstrom spermatogenic transposon silencer	364039	364039	Mael	5	5	0	5	5	5	2	3	1	1	1	0	3	4	2	0	2	1	2	2	1	2
ENSRNOG00000003792	mediator complex subunit 14	317343	317343	Med14	486	676	790	772	965	529	844	1258	949	1053	1070	1174	1103	840	922	679	721	587	755	652	884	1024
ENSRNOG00000003794	NmrA like redox sensor 1	287063	287063	Nmral1	97	125	102	123	142	113	152	121	157	144	126	146	95	148	106	144	150	152	109	109	127	99
ENSRNOG00000003795	angel homolog 2	305035	305035	Angel2	241	253	256	286	419	246	328	413	358	370	341	319	316	332	262	284	251	303	283	229	307	317
ENSRNOG00000003797	mitochondrial ribosomal protein S7	113958	113958	Mrps7	868	1046	908	1033	1425	910	1192	1483	1459	1457	1360	1402	1320	1228	1166	1200	1330	1281	1202	1167	1069	1058
ENSRNOG00000003800	regulator of G-protein signaling 9	29481	29481	Rgs9	6	3	8	8	9	5	7	15	8	7	8	10	13	7	8	5	4	8	5	4	11	3
ENSRNOG00000003802	pituitary tumor-transforming 1	64193	64193	Pttg1	38	22	25	36	51	29	35	42	54	37	33	27	34	44	25	21	28	54	33	42	37	26
ENSRNOG00000003803	zinc finger, DHHC-type containing 17	366889	366889	Zdhhc17	409	456	668	659	755	463	736	1039	839	784	827	863	931	630	778	503	568	550	560	432	769	840
ENSRNOG00000003805	ring finger protein, transmembrane 1	360595	360595	Rnft1	48	40	66	92	106	43	104	94	79	105	78	101	81	79	72	56	62	78	91	59	85	74
ENSRNOG00000003806	G-protein coupled receptor 65	299242	299242	Gpr65	5	18	14	16	14	12	16	18	17	12	12	16	20	11	10	14	24	16	32	8	18	19
ENSRNOG00000003807	Wnt family member 9B	303586	303586	Wnt9b	12	19	19	15	17	23	19	30	29	22	27	19	22	34	21	20	14	18	8	18	15	17
ENSRNOG00000003809	spermidine/spermine N1-acetyl transferase 1	302642	302642	Sat1	2824	3257	3176	3455	6353	3514	5236	4784	5114	5216	4596	4764	3766	5058	3926	4476	4830	5942	5010	4035	4216	4196
ENSRNOG00000003812	neuroligin 3	171297	171297	Nlgn3	292	314	390	312	311	250	317	620	461	436	357	483	419	370	446	273	309	295	229	259	376	372
ENSRNOG00000003813	potassium two pore domain channel subfamily K member 10	65272	65272	Kcnk10	61	95	109	101	130	81	88	144	138	141	120	128	122	112	107	90	94	66	90	78	91	87
ENSRNOG00000003815	solute carrier family 25 member 11	64201	64201	Slc25a11	1100	1364	1265	1252	1528	1047	1525	1862	1642	1587	1510	1666	1603	1565	1552	1569	1735	1279	1382	1329	1353	1303
ENSRNOG00000003816	transcriptional adaptor 1	360874	360874	Tada1	567	645	654	700	1072	617	1041	1022	846	906	809	891	788	833	707	895	824	905	829	734	751	828
ENSRNOG00000003821	regulatory associated protein of MTOR, complex 1	287871	287871	Rptor	457	500	495	446	581	446	398	737	660	569	459	653	560	533	571	453	564	467	407	428	485	459
[truncated: 30,547 more rows]
