# Supplementary material for: Altered aminoacid and lipid metabolism in a rat orofacial inflammation model determined by omics approach: potential role in trigeminal sensitisation
Source: J Headache Pain. 2025 May 8;26(1):108. doi: 10.1186/s10194-025-02024-0 (PMC12063288; doi:10.1186/s10194-025-02024-0)
Supplement: Supplementary file 4 — Supplementary Table 4 [file 10194_2025_2024_MOESM4_ESM.xls]

## Sheet: Sheet0
© 2000-2024 QIAGEN. All rights reserved.
Ingenuity Canonical Pathways	-log(p-value)	Ratio	z-score	Molecules
Tryptophan catabolism	3,18E00	9,09E-02	#NUM!	L-alanine,L-kynurenine
Alanine Biosynthesis III	2,46E00	0.5	#NUM!	L-alanine
Metabolism of water-soluble vitamins and cofactors	2,46E00	3,92E-02	#NUM!	L-alanine,VNN1
Class A/1 (Rhodopsin-like receptors)	2,34E00	1,53E-02	#NUM!	CXCR3,GNRHR,LHCGR
Thio-molybdenum Cofactor Biosynthesis	2,28E00	3,33E-01	#NUM!	L-alanine
Glycine Biosynthesis III	2,28E00	3,33E-01	#NUM!	L-alanine
Alanine metabolism	2,16E00	2,5E-01	#NUM!	L-alanine
Alanine Degradation III	2,16E00	2,5E-01	#NUM!	L-alanine
Alanine Biosynthesis II	2,16E00	2,5E-01	#NUM!	L-alanine
Molybdenum Cofactor Biosynthesis	2,16E00	2,5E-01	#NUM!	L-alanine
Pathogenesis of Multiple Sclerosis	1,98E00	1,67E-01	#NUM!	CXCR3
Tryptophan Degradation to 2-amino-3-carboxymuconate Semialdehyde	1,98E00	1,67E-01	#NUM!	L-alanine
Fatty Acid Activation	1,69E00	8,33E-02	#NUM!	SLC27A6
NAD biosynthesis II (from tryptophan)	1,65E00	7,69E-02	#NUM!	L-alanine
Mitochondrial iron-sulfur cluster biogenesis	1,62E00	7,14E-02	#NUM!	L-alanine
Phenylalanine and tyrosine metabolism	1,59E00	6,67E-02	#NUM!	L-alanine
Glutamate and glutamine metabolism	1,59E00	6,67E-02	#NUM!	L-alanine
Metabolism of amine-derived hormones	1,56E00	6,25E-02	#NUM!	L-alanine
γ-linolenate Biosynthesis II (Animals)	1,56E00	6,25E-02	#NUM!	SLC27A6
Mitochondrial L-carnitine Shuttle Pathway	1,54E00	5,88E-02	#NUM!	SLC27A6
Tryptophan Degradation III (Eukaryotic)	1,43E00	4,55E-02	#NUM!	L-alanine
Glyoxylate metabolism and glycine degradation	1,35E00	3,85E-02	#NUM!	L-alanine
Fatty Acid β-oxidation I	1,35E00	3,85E-02	#NUM!	SLC27A6
Nucleotide catabolism	1,32E00	3,57E-02	#NUM!	L-alanine
Allograft Rejection Signaling	1,31E00	3,45E-02	#NUM!	RT1-M1-5
Transport of vitamins, nucleosides, and related molecules	1,17E00	2,5E-02	#NUM!	SLC27A6
OX40 Signaling Pathway	1,14E00	2,33E-02	#NUM!	RT1-M1-5
tRNA Charging	1,04E00	1,82E-02	#NUM!	L-alanine
Stearate Biosynthesis I (Animals)	1,02E00	1,75E-02	#NUM!	SLC27A6
Growth Hormone Signaling	9,83E-01	1,59E-02	#NUM!	IGFALS
NUR77 Signaling in T Lymphocytes	9,46E-01	1,45E-02	#NUM!	RT1-M1-5
BBSome Signaling Pathway	9,05E-01	5,67E-03	#NUM!	GNRHR,LHCGR
Selenoamino acid metabolism	8,81E-01	1,23E-02	#NUM!	L-alanine
Th1 Pathway	8,66E-01	1,19E-02	#NUM!	CXCR3
Transport of bile salts and organic acids, metal ions and amine compounds	8,16E-01	1,05E-02	#NUM!	L-alanine
Regulation of Insulin-like Growth Factor (IGF) transport and uptake by IGFBPs	8,12E-01	1,04E-02	#NUM!	IGFALS
Gαs Signaling	8,12E-01	1,04E-02	#NUM!	LHCGR
G alpha (s) signalling events	8,04E-01	1,02E-02	#NUM!	LHCGR
IL-27 Signaling Pathway	8,04E-01	1,02E-02	#NUM!	CXCR3
Breast Cancer Regulation by Stathmin1	7,68E-01	4,65E-03	#NUM!	GNRHR,LHCGR
Iron homeostasis signaling pathway	7,62E-01	9,17E-03	#NUM!	L-alanine
Transport of inorganic cations/anions and amino acids/oligopeptides	7,44E-01	8,77E-03	#NUM!	L-alanine
CREB Signaling in Neurons	7,36E-01	4,43E-03	#NUM!	GNRHR,LHCGR
Granulocyte Adhesion and Diapedesis	7,34E-01	8,55E-03	#NUM!	CXCR3
Th1 and Th2 Activation Pathway	7,3E-01	8,47E-03	#NUM!	CXCR3
G alpha (q) signalling events	7,05E-01	7,94E-03	#NUM!	GNRHR
CDC42 Signaling	7,02E-01	7,87E-03	#NUM!	RT1-M1-5
Agranulocyte Adhesion and Diapedesis	7,02E-01	7,87E-03	#NUM!	CXCR3
Type II Diabetes Mellitus Signaling	6,89E-01	7,63E-03	#NUM!	SLC27A6
Ovarian Cancer Signaling	6,89E-01	7,63E-03	#NUM!	LHCGR
FAK Signaling	6,88E-01	4,12E-03	#NUM!	GNRHR,LHCGR
Phagosome Formation	6,85E-01	4,11E-03	#NUM!	GNRHR,LHCGR
Cellular Effects of Sildenafil (Viagra)	6,73E-01	4,03E-03	#NUM!	GNRHR,LHCGR
G-Protein Coupled Receptor Signaling	6,39E-01	3,82E-03	#NUM!	GNRHR,LHCGR
Hepatic Fibrosis / Hepatic Stellate Cell Activation	6,35E-01	6,62E-03	#NUM!	CXCR3
Protein Sorting Signaling Pathway	6,2E-01	6,37E-03	#NUM!	SNX31
CTLA4 Signaling in Cytotoxic T Lymphocytes	6,2E-01	6,37E-03	#NUM!	RT1-M1-5
S100 Family Signaling Pathway	6,2E-01	3,71E-03	#NUM!	GNRHR,LHCGR
G alpha (i) signalling events	6,15E-01	6,29E-03	#NUM!	CXCR3
T Cell Receptor Signaling	6,13E-01	6,25E-03	#NUM!	RT1-M1-5
GNRH Signaling	6,08E-01	6,17E-03	#NUM!	GNRHR
IL-12 Signaling and Production in Macrophages	5,97E-01	5,99E-03	#NUM!	CXCR3
LPS/IL-1 Mediated Inhibition of RXR Function	5,94E-01	5,95E-03	#NUM!	SLC27A6
Systemic Lupus Erythematosus in T Cell Signaling Pathway	5,77E-01	5,68E-03	#NUM!	RT1-M1-5
cAMP-mediated signaling	5,64E-01	5,49E-03	#NUM!	LHCGR
Molecular Mechanisms of Cancer	4,95E-01	3,03E-03	#NUM!	GNRHR,LHCGR
Pathogen Induced Cytokine Storm Signaling Pathway	4,73E-01	4,27E-03	#NUM!	CXCR3
Neutrophil degranulation	3,11E-01	2,62E-03	#NUM!	VNN1
Glucocorticoid Receptor Signaling	2,94E-01	2,49E-03	#NUM!	RT1-M1-5
